# Supplementary material for: Estimating the gap between demand and supply of medical appointments by physicians for hypertension care: a pooled analysis in 191 countries
Source: BMJ Open. 2022 Apr 3;12(4):e059933. doi: 10.1136/bmjopen-2021-059933 (PMC8981295; doi:10.1136/bmjopen-2021-059933)
Supplement: Supplementary data [file bmjopen-2021-059933supp003.csv]

SpatialDimValueCode	Period	Sex	ParentLocation	FactValueNumeric	Prevalence of hypertension	Prevalence of hypertension lower 95% uncertainty interval	Prevalence of hypertension upper 95% uncertainty interval	Proportion of diagnosed hypertension among all hypertension	Proportion of diagnosed hypertension among all hypertension lower 95% uncertainty interval	Proportion of diagnosed hypertension among all hypertension upper 95% uncertainty interval	Proportion of treated hypertension among all hypertension	Proportion of treated hypertension among all hypertension lower 95% uncertainty interval	Proportion of treated hypertension among all hypertension upper 95% uncertainty interval	Proportion of controlled hypertension among all hypertension	Proportion of controlled hypertension among all hypertension lower 95% uncertainty interval	Proportion of controlled hypertension among all hypertension upper 95% uncertainty interval	Proportion of untreated stage 2 hypertension among all hypertension	Proportion of untreated stage 2 hypertension among all hypertension lower 95% uncertainty interval	Proportion of untreated stage 2 hypertension among all hypertension upper 95% uncertainty interval	country	pop
AFG	2016	Men	Eastern Mediterranean	9842	0.314606705177046	0.237187916363668	0.398788098074765	0.392079030826856	0.268240550260659	0.519737503397981	0.304091628747062	0.191496645966086	0.430103146733388	0.0907879470178438	0.0399269331607453	0.161481946214628	0.228937320358823	0.160624249416048	0.308852047939984	Afghanistan	4374875
AFG	2016	Women	Eastern Mediterranean	9842	0.404863602820496	0.320455758469748	0.490618583307114	0.616537597793015	0.479611186870867	0.74211136118557	0.505733231969999	0.356859235715429	0.649562524573185	0.159108124661873	0.0782701553213824	0.269899684781148	0.160968472839546	0.100047412471051	0.237634425666151	Afghanistan	4238918
AGO	2017	Men	Africa	6400	0.324203441190059	0.202380045146265	0.461540146907494	0.340381658746445	0.181114086797098	0.536158465084593	0.184606537336782	0.0733670741354852	0.343897509533052	0.0747481166410453	0.0168816962613113	0.188795422261533	0.308291504591153	0.186770346046517	0.447871233665786	Angola	3578447
AGO	2017	Women	Africa	6400	0.361702918769067	0.242620219038294	0.491475426766289	0.50871616919823	0.313777562811971	0.707566999127406	0.24699051751513	0.0997704781220401	0.442913802425964	0.124408318365468	0.0319562015067728	0.288735015862693	0.324788874980405	0.188049999344829	0.48569828739866	Angola	4035463
ALB	2019	Men	Europe	4745	0.464341893599433	0.37354196774097	0.556215074109365	0.314708795269111	0.198696020936945	0.44588335490478	0.218611066312925	0.12120147445172	0.339641113111369	0.0577967169096208	0.0198597375909171	0.119086228103555	0.135005077509344	0.0820571091505304	0.202208204175577	Albania	753661
ALB	2019	Women	Europe	4745	0.477217285554154	0.389785822590873	0.560785744056636	0.589943127461775	0.448037314926077	0.718029091379459	0.486835591783308	0.335159252158302	0.632930907411046	0.124005962292593	0.0481181451304992	0.237855670255702	0.120591069185494	0.0685441115426158	0.189706173663792	Albania	785847
AND	2015	Men	Europe	260	0.389727937964225	0.262580208655083	0.523375619396615	0.598521622417599	0.372687794027865	0.796962071311883	0.505380777409599	0.274315689319371	0.729459377552916	0.271652664028291	0.0930975615627678	0.509349232364321	0.103550874921646	0.0480098041677051	0.184268895756253	Andorra	26121
AND	2015	Women	Europe	260	0.287060652192642	0.188702157856559	0.39860815187419	0.685768915486192	0.475430076923213	0.860153501573006	0.597358362481375	0.341430213935267	0.823922688391867	0.357285770776676	0.136145847206211	0.629326841310313	0.0866879616383845	0.0318766852938173	0.174221314801322	Andorra	24913
ARE	2018	Men	Eastern Mediterranean	24345	0.33889829713413	0.262780481033395	0.422101643329553	0.303192635224046	0.208508200642167	0.40798274590751	0.239589208004489	0.158312427479454	0.336566352832861	0.11863309326706	0.0616236777957328	0.194868761958052	0.196852570606676	0.134683848370115	0.266723695506098	United Arab Emirates	5358519
ARE	2018	Women	Eastern Mediterranean	24345	0.230480167281234	0.171491523516872	0.296306737829606	0.412453739500345	0.299060144687504	0.536290377789731	0.344507381243804	0.236529355551471	0.464442812441052	0.204609140901484	0.111473270379101	0.319387760121049	0.164834608427549	0.104531373992343	0.237843079913903	United Arab Emirates	1482314
ARG	2017	Men	Americas	175313	0.533349854151719	0.459009895904345	0.609002946038625	0.523011127126523	0.422327992178438	0.623268350176832	0.360550341971408	0.272308572324302	0.457225486457755	0.11358776790985	0.0633248452871761	0.179214782461162	0.205542737034434	0.146660470051029	0.269481432063525	Argentina	10472550
ARG	2017	Women	Americas	175313	0.432558623468771	0.369344125114888	0.497533994653007	0.666133753167966	0.566855225188774	0.758890546747727	0.513673509422558	0.399581536152564	0.620176080958475	0.207091075670595	0.122456057163505	0.311910134937862	0.150360166205204	0.0997230694528694	0.212752272238582	Argentina	11415917
ARM	2017	Men	Europe	12964	0.491387444972868	0.402619696488338	0.578672343806633	0.362220881674939	0.247807876731749	0.481890263981691	0.22727148621895	0.130887707226879	0.338175316067409	0.069634429158029	0.0269863873800184	0.137922528619627	0.252568158044208	0.175035456361079	0.3401138266683	Armenia	776633
ARM	2017	Women	Europe	12964	0.49619902406559	0.419519870466373	0.57099289539026	0.464408730184595	0.337561810632887	0.589435521177592	0.352643330704709	0.229949000810461	0.485806896361529	0.100386261447161	0.0419052569033523	0.186451347909996	0.233109863383317	0.152806789076927	0.324538746714097	Armenia	910316
ATG	2017	Men	Americas	264	0.423240983672779	0.27773125891488	0.575529634090374	0.523665821176813	0.302780808671926	0.744454176427277	0.387465657286142	0.166706760356116	0.644079785940139	0.169747038272503	0.0387540180265922	0.389303545047625	0.199012677326041	0.10287747291632	0.323024262207354	Antigua and Barbuda	22686
ATG	2017	Women	Americas	264	0.436585660624737	0.3010953030054	0.581373433492831	0.719732155906497	0.489426119498647	0.888099659386193	0.583894289799895	0.302630089858447	0.826047945663218	0.273074857513672	0.0786700178840029	0.546627299308566	0.139460161511595	0.0538188322352732	0.265439118802248	Antigua and Barbuda	25059
AUS	2018	Men	Western Pacific	93604	0.361406554440894	0.305790085458948	0.421467346189785	0.609892100413587	0.516873844863732	0.69267825440401	0.508730835742778	0.413735547458828	0.604083320888442	0.275088767178596	0.187152323748571	0.373526529068824	0.110046734076098	0.0770236741865318	0.150526355544201	Australia	6834112
AUS	2018	Women	Western Pacific	93604	0.305675805781399	0.255863060832134	0.359949744372705	0.653230643327862	0.550088625567141	0.73979559756746	0.540718826700207	0.434817063755216	0.640798742212237	0.29775180761643	0.200921122745233	0.408440014437126	0.104932766757064	0.0693721206713197	0.149934936436528	Australia	7130677
AUT	2018	Men	Europe	46337	0.435486739047229	0.306836352505749	0.566929069252383	0.642468560394164	0.409922605906193	0.839597295561608	0.580380208735414	0.369526341348509	0.776361009009028	0.283591189673109	0.0995739779918393	0.54027402773231	0.114800502701556	0.0525360609846607	0.205063273803583	Austria	2711593
AUT	2018	Women	Europe	46337	0.381047937299577	0.264277627747412	0.504536371714197	0.681916459254896	0.440979367410054	0.866032460441195	0.577698625396547	0.355320270651661	0.791113395508866	0.272131029967309	0.08506820683594	0.553803028520113	0.107201193073622	0.0407285667774327	0.206211269055695	Austria	2814924
AZE	2014	Men	Europe	32756	0.363496199659274	0.298226109412304	0.431784356855208	0.396028790767708	0.296412496694715	0.502563136006661	0.269992852544556	0.181137240041759	0.368200358474268	0.0735390655007359	0.0363876605514161	0.126027731532452	0.196503588743596	0.142434537980748	0.258119055703591	Azerbaijan	2267064
AZE	2014	Women	Europe	32756	0.41498749727104	0.351193413326378	0.483660829780795	0.625757825726055	0.51815878860584	0.729311838633506	0.508648088934817	0.385642648708307	0.630628510120957	0.184112794634678	0.104152431628599	0.286136514599848	0.175164507253736	0.118988254314682	0.239845126962037	Azerbaijan	2457603
BDI	2017	Men	Africa	1084	0.291218308135644	0.16646852341116	0.438558776636835	0.272324719545927	0.111519154119552	0.483603798764184	0.155120308393537	0.0415724611191954	0.342514274185475	0.0661208174860855	0.00996523243367346	0.19084288878162	0.257753445142891	0.145188627908058	0.396853862411909	Burundi	1579397
BDI	2017	Women	Africa	1084	0.313245745181097	0.191649904106729	0.456870577700475	0.428017462139245	0.21559298654481	0.656763050610036	0.253773203291801	0.0775516299885015	0.501274442954319	0.10720086154572	0.0182125999238406	0.28587442350083	0.260468415899561	0.128675532748828	0.432478219932106	Burundi	1460878
BEL	2019	Men	Europe	68724	0.395639785761987	0.316793203358452	0.473816585952964	0.656070088520356	0.539549231608318	0.757733469925377	0.599561234521139	0.48857938222936	0.706214630019254	0.372660994172927	0.248065373048088	0.508201368410394	0.0930406277785055	0.0550197067364106	0.140960595189351	Belgium	3362353
BEL	2019	Women	Europe	68724	0.332764619714027	0.269393032985372	0.398850328129624	0.755479288621919	0.647577522229196	0.846002563118812	0.682667524051522	0.559749901175419	0.789055558746937	0.43131870449143	0.281612240378219	0.590009777336142	0.0666060342817649	0.0336019161583262	0.1113914079168	Belgium	3441544
BEN	2019	Men	Africa	763	0.262001807226664	0.197846818703549	0.330573512419421	0.26276201370477	0.180459038792441	0.355808125710049	0.178201769233964	0.110840087603758	0.258806979503061	0.0769454621248284	0.0364998752329787	0.136782760288516	0.278039408106058	0.205106107852594	0.357051082727394	Benin	1618415
BEN	2019	Women	Africa	763	0.295191584740233	0.231198537530903	0.364651924445849	0.459370755857072	0.33195980078978	0.589342522784103	0.282509532987091	0.181014563778017	0.400774629271351	0.100819425071314	0.0440865125359805	0.182909268470633	0.293600315204994	0.207388210291544	0.389037366559677	Benin	1758315
BFA	2019	Men	Africa	1910	0.249676310342507	0.15627512415232	0.357117542192749	0.25285276612632	0.136614262170937	0.39813533358984	0.110234694605015	0.0418706054412987	0.213650745746927	0.0499012316153432	0.0112378391450079	0.127768432692081	0.264580698790266	0.163144823543812	0.381757097181177	Burkina Faso	2873406
BFA	2019	Women	Africa	1910	0.283813662468476	0.183978239273592	0.397380656193184	0.420245287082592	0.249950562526109	0.604551009235324	0.238375267531067	0.111604738378478	0.403634076562276	0.103740203808684	0.0274231009354813	0.238807678503201	0.260053048844842	0.149879963198282	0.389475587001562	Burkina Faso	3382165
BGD	2019	Men	South-East Asia	103809	0.221511071395624	0.167287721736	0.281440990731886	0.435059150441393	0.335584978066144	0.535286844033088	0.327691465992899	0.233106892676644	0.428948522395421	0.135699317301766	0.0745849990416151	0.213308593597937	0.182944554557158	0.132177951088681	0.24222341225527	Bangladesh	34397899
BGD	2019	Women	South-East Asia	103809	0.322130795413329	0.263454284825261	0.385229238714043	0.522421745850097	0.421085488566693	0.618764345777912	0.402305404432219	0.308894375140808	0.50246037274652	0.149848038262509	0.0875842697019864	0.226766161450047	0.176493717820817	0.127525664337173	0.23296335783116	Bangladesh	35064009
BGR	2018	Men	Europe	29667	0.538977048352162	0.381470830334042	0.692922254174139	0.591459052201245	0.349745180634172	0.807435983096309	0.477876388095158	0.223616450278959	0.736179892898811	0.186142805645886	0.0396543392209896	0.428539761902323	0.13861325505913	0.0613997396636855	0.250487600118639	Bulgaria	2226843
BGR	2018	Women	Europe	29667	0.503563687084447	0.367528782936158	0.637304132166029	0.748847994570302	0.532859487255535	0.90930837391171	0.64984779062542	0.365825232906707	0.868725150987023	0.280488142314302	0.0713539838321445	0.584969641398926	0.0913270491483026	0.0292237050000585	0.196599016936687	Bulgaria	2389075
BHR	2015	Men	Eastern Mediterranean	1270	0.319570245934442	0.213100994374348	0.444291246044521	0.363082903718626	0.180680392257365	0.573334358563989	0.275002694038467	0.110614937387808	0.498143607786124	0.114469154532872	0.0258595578558791	0.269946295509918	0.186177586986367	0.0973979159032337	0.299674434611387	Bahrain	579523
BHR	2015	Women	Eastern Mediterranean	1270	0.289783642297703	0.199665449491328	0.399608901877037	0.543516407168381	0.333734736065655	0.747232775083712	0.445795654953652	0.215466690797709	0.695884349195511	0.207109462272868	0.055397044446073	0.439381893152868	0.141507023694528	0.0612840476823739	0.257776654015172	Bahrain	270039
BHS	2017	Men	Americas	740	0.449889399115537	0.341589326430751	0.560133098835339	0.555413133054038	0.405586288980175	0.705049536144481	0.403685097908892	0.252953152177048	0.568019262112702	0.154711807118714	0.0577481751577119	0.293245417502856	0.153973552734245	0.0880633700878508	0.240516168069268	Bahamas	91445
BHS	2017	Women	Americas	740	0.436825192552373	0.330753721997222	0.546353052105013	0.736244417631844	0.589803948312763	0.856445079073866	0.636539444867324	0.458409748917354	0.787330538170354	0.274502688344178	0.122440852904633	0.464520808465929	0.106966466472629	0.0514038352209147	0.186007392390128	Bahamas	101257
BIH	2015	Men	Europe	7413	0.507336483529161	0.410924063260064	0.604911032613083	0.476702050975014	0.356417873693054	0.602089564590366	0.416705209948253	0.283905831139411	0.55509408589552	0.101190208926766	0.0392142497257082	0.197237245525571	0.136739091446178	0.0831507746501851	0.204448352156825	Bosnia and Herzegovina	1053198
BIH	2015	Women	Europe	7413	0.499385265491807	0.416428488877081	0.582566404239683	0.660724740482418	0.536119771563015	0.772872599961641	0.59583119670862	0.44517061779127	0.73455651346515	0.184102330692618	0.0805095157599339	0.330880594178629	0.102961568418236	0.0555052776566606	0.167614632803191	Bosnia and Herzegovina	1127363
BLR	2015	Men	Europe	48995	0.543512276038143	0.457546002321443	0.625032274392999	0.580701868449805	0.452388722467868	0.698642172795367	0.361899615898824	0.241693151941428	0.48741867300934	0.0593111133362744	0.0245135988103069	0.112083490862511	0.201132502862436	0.137747434466779	0.273927499476015	Belarus	2631774
BLR	2015	Women	Europe	48995	0.540892656339164	0.470205027139598	0.612642831026677	0.764297911497516	0.652257880621238	0.859031612760616	0.603748699044524	0.456840849596737	0.738327922649483	0.13157193659295	0.0607384129882718	0.229476352111624	0.131544917866371	0.0793299733274677	0.195728693858275	Belarus	3209374
BLZ	2018	Men	Americas	413	0.356182540475485	0.227537162890172	0.502624248041082	0.44081511306169	0.266772619571713	0.631045317011275	0.311547190509957	0.149286482973579	0.511647775882131	0.14499213577477	0.0348875580081515	0.320021146283893	0.198029470598833	0.10440061550968	0.318326885045826	Belize	78125
BLZ	2018	Women	Americas	413	0.340787580472647	0.218986626133049	0.480009515311276	0.704735154564043	0.513734822448271	0.862139539560001	0.545661751579182	0.318465471223752	0.754882324968763	0.262775149977538	0.0796262790109195	0.516233240660499	0.137543293590906	0.0574882296806995	0.255525248520772	Belize	79466
BOL	2017	Men	Americas	11528	0.277074950449974	0.149631956668537	0.4384320332792	0.495034116501227	0.265887441381889	0.726828889355132	0.377156550653001	0.155827784059791	0.642868581258001	0.18100631512871	0.0403508693517547	0.409995276974766	0.169307803815265	0.0806152712364563	0.286399978928882	Bolivia	2239567
BOL	2017	Women	Americas	11528	0.264669996458195	0.152548167770813	0.402980581153625	0.707432331110999	0.471655694333409	0.88162385665506	0.595915640541201	0.306855997041274	0.847072723895844	0.327008206870939	0.100636584295984	0.633053304728136	0.121662139553819	0.0449173657403048	0.238276512753037	Bolivia	2312282
BRA	2019	Men	Americas	487659	0.475369430010051	0.398038779604782	0.552799547628012	0.613869600193432	0.519460723064803	0.704200100857265	0.539745792086335	0.444668828740203	0.634672856304656	0.278070852626763	0.182797174947268	0.388735696997491	0.131814870399691	0.0895247962443863	0.182071715497329	Brazil	54239088
BRA	2019	Women	Americas	487659	0.429937077850197	0.360050289216468	0.498344275863907	0.738739584600252	0.645743549594374	0.817537032805807	0.703800252712324	0.608929945346205	0.789653519827131	0.392158412658239	0.266094333898738	0.523897336386422	0.0857775016203128	0.0533347155796722	0.125349116929102	Brazil	59367580
BRB	2017	Men	Americas	712	0.439713950824587	0.339926256617073	0.546349679819879	0.630568551120595	0.482106561458699	0.768346556138153	0.525458175080485	0.364495177921705	0.683329802816758	0.289490599628497	0.141456208852936	0.47284520560388	0.176595207858106	0.105880484501898	0.265533738937084	Barbados	82705
BRB	2017	Women	Americas	712	0.491283608752021	0.392981318701198	0.593144238719348	0.800331720245135	0.668347314511889	0.899341015874339	0.714623013194551	0.544823824444601	0.850491588598716	0.386287322263004	0.203627302769529	0.596921615741902	0.102956645175585	0.0490558692698118	0.177186377590744	Barbados	92721
BRN	2017	Men	Western Pacific	683	0.43452583893848	0.351373541376247	0.522403246336401	0.575643419923249	0.459427165027148	0.687433201189239	0.471936348379606	0.358118459783342	0.590449636020288	0.2171213690928	0.125823273651915	0.330357709858081	0.150971980977347	0.0977892288781992	0.215544380653744	Brunei Darussalam	110240
BRN	2017	Women	Western Pacific	683	0.416890533635621	0.343725336394504	0.491759849680756	0.678463608751395	0.561051692983244	0.783181699608672	0.593429552381575	0.463806884902697	0.715868623184653	0.326881957939128	0.204646665083532	0.468464581639112	0.118395320862121	0.0687139103082287	0.178916614499208	Brunei Darussalam	101524
BTN	2019	Men	South-East Asia	351	0.415460533238385	0.336316351869257	0.498159701229866	0.391720958595454	0.289343402745016	0.4998930178912	0.192200195224703	0.122284487292453	0.27599621188879	0.0646040662536011	0.0302319828146554	0.114982833087123	0.249588695151732	0.182977951003266	0.321253653649395	Bhutan	173110
BTN	2019	Women	South-East Asia	351	0.401132839389496	0.328535134997546	0.476709944346121	0.514366653764639	0.392937059621836	0.634279886877748	0.294616705757045	0.194873785881232	0.403578210302846	0.102839134335326	0.0500173291580145	0.176400525067681	0.256526093582153	0.182763196111095	0.339630691151141	Bhutan	155950
BWA	2018	Men	Africa	652	0.367458071636247	0.266199539923471	0.475168279031066	0.455725382270517	0.316840588007303	0.597302619567844	0.279373915927945	0.165116267779728	0.41140037205372	0.112524113369114	0.040817475706343	0.224608703940185	0.265302088267884	0.173169725641196	0.373303247694444	Botswana	458457
BWA	2018	Women	Africa	652	0.438661198267393	0.333047818633733	0.549684228455293	0.627661032258782	0.47646396065715	0.767992653292702	0.442323865756235	0.286961791547299	0.605172864821379	0.202192989479986	0.0864973844035467	0.364573266050349	0.206793425244517	0.122610530963817	0.309563063356406	Botswana	492383
CAF	2015	Men	Africa	324	0.359494139201347	0.276915644221005	0.448757223517929	0.187865600734655	0.118107812315552	0.269462450888315	0.0984323518890712	0.0490213525945872	0.163874904578555	0.0349557085852793	0.0125728455108699	0.0719560300046596	0.34405473426337	0.256508105800475	0.441005997466198	Central African Republic	698380
CAF	2015	Women	Africa	324	0.391403180689903	0.315474538465734	0.474051822295402	0.345888538312425	0.236891617471054	0.462229830758047	0.177034658349575	0.0921986901842895	0.286392058626119	0.0490887480252101	0.0177571162951783	0.0988090721101976	0.365191931262313	0.267675150817627	0.466823536113172	Central African Republic	726015
CAN	2019	Men	Americas	91375	0.300219879393279	0.251392905199679	0.35070244603676	0.821354981855226	0.754925626752307	0.877135021084958	0.788154839505496	0.713216545499334	0.849748204193497	0.664589358149578	0.561677021793326	0.758970656717282	0.103395014271256	0.0443870390039171	0.191810891148883	Canada	10816059
CAN	2019	Women	Americas	91375	0.25252779806614	0.207638753027968	0.302396837387926	0.767542196860952	0.684715935398412	0.838992018649765	0.729431838156709	0.632111955463532	0.810425722325217	0.576906046091116	0.453251339990347	0.690741056669701	0.0940605436709704	0.0310185409323521	0.198638213110895	Canada	11353591
CHE	2018	Men	Europe	36940	0.326699893326721	0.25388239752543	0.406301906349698	0.739271875461242	0.639920656647797	0.831568555781921	0.581373988778432	0.456251305825325	0.701091863302149	0.352683092622224	0.205972941111143	0.514058397553452	0.0846159223230765	0.0488240113660753	0.131213931250389	Switzerland	2703056
CHE	2018	Women	Europe	36940	0.231491580535695	0.17046019663456	0.30031846907992	0.753710223345792	0.642280254737902	0.850108606013849	0.593833763565475	0.445820500343618	0.731041052371482	0.393362356371623	0.229764923588882	0.573883444432445	0.0862371971540447	0.0463969373298059	0.140593959579977	Switzerland	2712187
CHL	2018	Men	Americas	97062	0.406520549200143	0.322725930229401	0.489901859745122	0.63999792095753	0.528878380453447	0.745844742138871	0.500413584633642	0.381266494506126	0.617343570751902	0.258596828476057	0.150041011013339	0.395504943404254	0.128331664840117	0.0793779581594084	0.188225509262322	Chile	4717435
CHL	2018	Women	Americas	97062	0.367445818963494	0.294767255238448	0.443578205943789	0.80478952246465	0.700392930863991	0.885125030733221	0.69604334514353	0.571239105767078	0.809991362774086	0.408601712960635	0.253510390700423	0.578232469149018	0.0935296172412416	0.052826793208513	0.147761516949209	Chile	5084271
CHN	2017	Men	Western Pacific	2828999	0.317254697494008	0.265502934073302	0.367954097751994	0.47262684083278	0.396576212548223	0.546073259809487	0.352581545916577	0.278683774627314	0.428774661618562	0.135280019984861	0.0865637208972703	0.195572260848686	0.174835564975165	0.131797136421988	0.222771917225926	China	437247319
CHN	2017	Women	Western Pacific	2828999	0.269256129341323	0.225095606650033	0.316003377954731	0.565839701063941	0.485965104808621	0.641237812428759	0.453544343981401	0.364973535130373	0.541870681214309	0.174582020198507	0.113251254616988	0.249565226815507	0.131053186006133	0.0914046903510288	0.177578244924211	China	430241536
CIV	2019	Men	Africa	4173	0.335247569791852	0.207221957123807	0.479152837141132	0.295882634400784	0.147285879754902	0.48309293235305	0.183746017807054	0.0671110071953073	0.355761355961086	0.0598288472694491	0.00887403738996492	0.169829066845522	0.275127138045027	0.154651186939983	0.419168632477428	Cote d'Ivoire	4361485
CIV	2019	Women	Africa	4173	0.332879948956246	0.199301160865073	0.484527728534077	0.418245236346675	0.228352315244604	0.62989612867898	0.242957471242431	0.0944660509937388	0.447133961321458	0.102695783783875	0.017440030537303	0.278404745308661	0.28218685525439	0.145740911610412	0.44840251571069	Cote d'Ivoire	3905875
CMR	2011	Men	Africa	1842	0.311533304753548	0.243336549062759	0.382697929169307	0.205658474697974	0.140992234772223	0.280132719691405	0.106098364411788	0.0594638080637225	0.165938076938907	0.0245613244604693	0.00849953877621918	0.0504240913342115	0.317960640859321	0.245137778942581	0.400985174418561	Cameroon	3053294
CMR	2011	Women	Africa	1842	0.323860354090413	0.262034510642925	0.390460955092821	0.296713193390825	0.208141349032031	0.396991784637754	0.161204970276544	0.0928274620929829	0.246224762069892	0.0580646975147676	0.0244582070255692	0.108874068450792	0.379223370449971	0.292322212926205	0.47286882928348	Cameroon	3118458
COD	2013	Men	Africa	6418	0.299587281371229	0.200052588688239	0.412024733402801	0.262646258719443	0.148260639249998	0.396597321953246	0.18261149516589	0.0801439312606631	0.316984661257011	0.0653106826237586	0.0174876230175238	0.152573216490885	0.301122626984757	0.19885326047581	0.418407173838543	DR Congo	9946640
COD	2013	Women	Africa	6418	0.315374694003641	0.218554992690272	0.423447540983753	0.353055046115865	0.208972360306785	0.513797718207164	0.212458643413254	0.0900449833014938	0.378031996258036	0.0813064074228357	0.0215384801677934	0.18806459227012	0.318209984380772	0.197077941287743	0.460593252608155	DR Congo	10268403
COG	2016	Men	Africa	530	0.339824504241215	0.211530826795787	0.484994976087232	0.238536890004665	0.105872554544477	0.410133338278509	0.158389488483955	0.0551375538613397	0.312024977319123	0.0504227300661605	0.0080808925262736	0.145051691956826	0.311276223231055	0.185107785694559	0.451711720561537	Congo	859180
COG	2016	Women	Africa	530	0.370424988313059	0.24027225020897	0.51095093983982	0.394133534215328	0.209672185528992	0.60036526848228	0.220165105492013	0.0796570863657565	0.424075081052732	0.091671695634623	0.0157695201682535	0.246286195961751	0.332262841733569	0.182131331012437	0.510076065610457	Congo	858844
COK	2014	Men	Western Pacific	25	0.474370953758198	0.393353837615799	0.559141143227217	0.517756666474305	0.401278804761276	0.636422766039568	0.394274794326997	0.280699146983659	0.514539280101481	0.138809851995469	0.071527836653967	0.229946887073304	0.190716017692052	0.12968260541087	0.261420854346977	Cook Islands	4507
COK	2014	Women	Western Pacific	25	0.419611598916978	0.348039504200509	0.492105709355409	0.592056569276874	0.470193992689697	0.709483521497001	0.471729066037081	0.340460426607215	0.602302237003042	0.179726446232283	0.0929088413733888	0.293018034808401	0.201414790305672	0.131198479091128	0.288889843332869	Cook Islands	4733
COL	2018	Men	Americas	190904	0.308381037771317	0.2186388928669	0.406416237831922	0.589010251139507	0.456819097138274	0.711919222307011	0.441819484830297	0.307750352306392	0.586648581275515	0.22592208024307	0.101038461536365	0.391101863964826	0.124934314338494	0.068002494106527	0.199043348276511	Colombia	10925514
COL	2018	Women	Americas	190904	0.315418591606456	0.232341832753499	0.405999227232252	0.759346703846071	0.632027471585101	0.861871560922118	0.635850771223105	0.478780678059667	0.77772982090329	0.394482810109664	0.208596297747138	0.60113077197523	0.0877116751084477	0.0404514134581596	0.151594895162592	Colombia	12164733
COM	2012	Men	Africa	123	0.293383069028435	0.220403060669038	0.371541758893159	0.22504013892174	0.135646678413951	0.332510541352204	0.115978075240421	0.0586477383318995	0.19312108318899	0.0427756967762676	0.0159480745659489	0.0872998607641734	0.298881505855035	0.222275945402759	0.381998323995287	Comoros	113347
COM	2012	Women	Africa	123	0.33999401882925	0.267640797003855	0.412617970945314	0.399446885540256	0.27251379906224	0.528912475174675	0.225722488651909	0.127901802073688	0.349468064971575	0.0683759458345262	0.0280596990498133	0.129436666177572	0.308387770983228	0.222702328826868	0.408090435403439	Comoros	118362
CPV	2015	Men	Africa	410	0.424179291771207	0.347108078690393	0.500868956550701	0.311114008286562	0.225268185057379	0.411005430912217	0.169417901818089	0.107527158115908	0.241709324636469	0.0575893040057289	0.0278323289203255	0.0996984900068035	0.249382192052958	0.186726877583779	0.318329676538661	Cabo Verde	103754
CPV	2015	Women	Africa	410	0.402862036686766	0.34044572738026	0.467643473164553	0.552039126208858	0.436648040475257	0.660965882449663	0.406732458364789	0.295326051820536	0.524886969905247	0.157599918895697	0.0868611145892956	0.24714562355789	0.209810094419945	0.146742171072213	0.281615602374776	Cabo Verde	106368
CRI	2018	Men	Americas	14468	0.363610006633625	0.281982384095389	0.447831308526315	0.710981896811253	0.6076143381833	0.80898546565632	0.625309169219391	0.508935290909543	0.737300848015378	0.436341653930973	0.285823815780855	0.593688473102546	0.118398934989549	0.0721509603620004	0.175017626488756	Costa Rica	1111630
CRI	2018	Women	Americas	14468	0.407961489487039	0.321656671015655	0.492550272344454	0.81794017542555	0.731365117899395	0.893440112677043	0.762352987270427	0.652686527649188	0.853435298196024	0.524954302514669	0.357829631787074	0.69592798607305	0.066572606497727	0.0345129672094294	0.109339640727538	Costa Rica	1237275
CUB	2018	Men	Americas	95466	0.43324664605044	0.314906866462796	0.559199308682266	0.645904287207873	0.48536281307954	0.785891824371044	0.54212074544611	0.363861073050378	0.713106486075577	0.280787467415871	0.120920817439878	0.489119749684556	0.144354162883655	0.0793668289533518	0.228612698025778	Cuba	3404209
CUB	2018	Women	Americas	95466	0.448266025252001	0.333351389478574	0.567745906409101	0.784720766462592	0.637157196093444	0.894893552497688	0.709061978047912	0.521465481536273	0.852948876440832	0.386940139622919	0.176927244075708	0.623225008234794	0.0834759931557441	0.0352009468552653	0.153285442689491	Cuba	3528783
CYP	2016	Men	Europe	2283	0.390795898832622	0.267479169488606	0.525434166110409	0.6173163516827	0.40115208116672	0.804131527630146	0.526981354191991	0.291044688714373	0.748480259041402	0.288370275067715	0.0981877152325906	0.537732381177749	0.0989583998586633	0.0452561091016831	0.176586353450289	Cyprus	360790
CYP	2016	Women	Europe	2283	0.301532207310065	0.200681932853567	0.417636195764612	0.699041012206001	0.482064833524294	0.872602459561969	0.611803059440183	0.348181587488879	0.838847162192602	0.367110402901245	0.130543813244825	0.649659182800238	0.0838779100947394	0.0287891564761403	0.172968075391447	Cyprus	384743
CZE	2019	Men	Europe	43994	0.542693751080423	0.464295757415065	0.618309929444856	0.718050740998214	0.617744314138943	0.810161480628345	0.626239589558013	0.512719202512273	0.73167493949047	0.322652603697453	0.197488777224404	0.46447578241471	0.0942653284111463	0.0570852371214648	0.1424211321749	Czech Republic	3400577
CZE	2019	Women	Europe	43994	0.418565217595902	0.344621068668101	0.494751178868424	0.810758431518843	0.717250478586153	0.886733052724176	0.723947636210162	0.605853571742865	0.823118216584514	0.441879984292453	0.285376631801742	0.604944926850079	0.0620898835991222	0.0319878203772361	0.106058605895118	Czech Republic	3503214
DEU	2018	Men	Europe	357401	0.420780606172105	0.321658678199608	0.520535012914741	0.750189898040287	0.636648047985292	0.851207326114589	0.65333982595208	0.524137627268124	0.771819974376052	0.446625538236823	0.262617225612621	0.633930250995242	0.0709553455655006	0.0356383093969371	0.120438932947597	Germany	26427152
DEU	2018	Women	Europe	357401	0.341914105335948	0.255603096159358	0.43181641958633	0.742746461778794	0.626339112557478	0.848923781178579	0.689629569457946	0.547118308005816	0.816377060174111	0.491093137123846	0.281990842768823	0.693509726703028	0.0570680849473911	0.0258184788823701	0.103467874071497	Germany	26886690
DJI	2014	Men	Eastern Mediterranean	201	0.316515628484183	0.19767235290876	0.458978163983479	0.258500978936316	0.107428767031645	0.460145573274208	0.14321830902561	0.0400198240273828	0.310320837047668	0.052354301387207	0.00903488993075706	0.144349638090896	0.273020501287299	0.16403103665447	0.401389757215936	Djibouti	200037
DJI	2014	Women	Eastern Mediterranean	201	0.335405999398834	0.216308057706682	0.465283157304997	0.398997198014474	0.196542993155194	0.624084662308011	0.234405402748133	0.0732133282234622	0.464812307816693	0.0857590435561228	0.0162135791779957	0.221235856315108	0.281521887504038	0.15149950511578	0.441637144922152	Djibouti	176624
DMA	2018	Men	Americas	79	0.468338123992975	0.332719621325286	0.606211449169116	0.48167128521942	0.30250093531918	0.66242922063098	0.366343140780762	0.189802251758349	0.565510559219948	0.140812034809588	0.0358218966130535	0.316424119305384	0.221130934288478	0.120580557995656	0.345485394926755	Dominica	18375
DMA	2018	Women	Americas	79	0.522239089943851	0.391185837890033	0.658069926271956	0.682537147359646	0.486044870476729	0.844814830808806	0.560998925973652	0.339272194769306	0.760909353048496	0.207323492896069	0.0582953510851662	0.434909893604545	0.180693586073146	0.0834080669733835	0.30854677678572	Dominica	17329
DNK	2018	Men	Europe	24301	0.503313816987146	0.423569048561242	0.581938888174944	0.590156267802119	0.474424367085289	0.700804084403472	0.311112473294858	0.232355776585878	0.39736477089342	0.106139020691992	0.0548474092352605	0.176358968622964	0.21333739041794	0.15360724152276	0.283470412980924	Denmark	1706501
DNK	2018	Women	Europe	24301	0.370353019126297	0.30235326317838	0.441181668688585	0.619469741507544	0.490033903186	0.740350798511971	0.327579735889471	0.228380384433143	0.434459174217426	0.11440660373788	0.0558680058724172	0.195742455257149	0.228734068118751	0.159584222941394	0.303701423946501	Denmark	1726551
DOM	2019	Men	Americas	15591	0.480964008573732	0.346620892317396	0.614198926112019	0.598274921866023	0.430137160335618	0.752281143033837	0.455085508472334	0.274601018734542	0.638254425381885	0.175832510474209	0.0533441950031253	0.359762476610747	0.243062652346428	0.139208046070552	0.369861386751793	Dominican Republic	2396279
DOM	2019	Women	Americas	15591	0.487688477586413	0.361049320026488	0.620680045899312	0.743026394267212	0.581558864599614	0.866110633934586	0.599072322962624	0.400859816943854	0.778157885348108	0.24944388091572	0.0789830418312471	0.486506682517557	0.170894372919441	0.0829725194380471	0.28891218501841	Dominican Republic	2387143
DZA	2018	Men	Africa	72604	0.325038625103675	0.250729417716051	0.409804167552307	0.375097803218034	0.268463286164351	0.488565009647486	0.278936613962958	0.18374396404988	0.38633509133747	0.101442627077819	0.0460400776955013	0.180251578204659	0.176138956587823	0.119379837452234	0.244276445580098	Algeria	9630862
DZA	2018	Women	Africa	72604	0.346699122294886	0.27803121595171	0.421453359470084	0.573827840793519	0.454675418762816	0.691943937059939	0.456746994979812	0.334006954600916	0.582537391135634	0.192287135397941	0.100530991867138	0.315687695414526	0.152695270605242	0.0944243056336337	0.224764134833087	Algeria	9544497
ECU	2017	Men	Americas	37263	0.269885712403504	0.213916859461312	0.332813523425923	0.492140858708694	0.394574188808703	0.58686914780023	0.356760523349803	0.264284444425719	0.45533454874642	0.174785824221503	0.105520049146579	0.259078301828172	0.158920988394751	0.112283455776529	0.212033172904378	Ecuador	3517434
ECU	2017	Women	Americas	37263	0.245692208830819	0.195460267743405	0.29882044157859	0.749644979092474	0.65453171705772	0.829521733134499	0.625814532284209	0.517355784005868	0.728650685250742	0.38450631117457	0.263979738114246	0.510847610524257	0.110320880003917	0.0717675454254741	0.159177158286037	Ecuador	3691903
EGY	2019	Men	Eastern Mediterranean	74923	0.331210877680508	0.260879061738524	0.407232179946941	0.415733310226817	0.309474010987698	0.520706964427526	0.324394749792673	0.229231845211937	0.426666422960737	0.134847709328751	0.0703902941457642	0.225149416132706	0.180583310666652	0.125398024713591	0.248968368821465	Egypt	20701270
EGY	2019	Women	Eastern Mediterranean	74923	0.384379019101375	0.314650363692568	0.459294980652789	0.600756734344186	0.488851006125144	0.702470887908954	0.507586362914281	0.389006014750639	0.626109192514838	0.22625051176847	0.1236989335871	0.357047922922088	0.124839868400365	0.0784559722866129	0.182411435613804	Egypt	18937856
ERI	2004	Men	Africa	215	0.250552965038474	0.193749145553225	0.312774704609619	0.219123901439194	0.145301935643843	0.305613307018819	0.111559628967772	0.0624124011777173	0.17660386458644	0.0358388675984743	0.0151368780837014	0.0676851830646786	0.255934710361828	0.191866269361313	0.327893782984882	Eritrea	607346
ERI	2004	Women	Africa	215	0.244684224697886	0.192043749025492	0.304036410937501	0.271057667992901	0.180375657432813	0.374554311623979	0.143058402682417	0.0810950658174952	0.222850144542721	0.0332091065614661	0.0129339075443472	0.0661081702490545	0.31071176561093	0.231751895587827	0.395204057509468	Eritrea	664917
ESP	2018	Men	Europe	188166	0.386527325761424	0.315399758040657	0.459522470762576	0.632145699762749	0.539597099656033	0.719707338401689	0.537698636446502	0.439510404242366	0.635701009447175	0.302182700634711	0.194273415925851	0.42610253014558	0.0811042437388391	0.0502756985950673	0.120061382129234	Spain	14519891
ESP	2018	Women	Europe	188166	0.274317854758012	0.220223136250656	0.331665635808465	0.736048169500746	0.643393812316841	0.811448216237482	0.61281676855311	0.499768652824591	0.724048698533396	0.342198300032907	0.215006765797721	0.481815938422852	0.071991470824161	0.0424354817556702	0.110648604430878	Spain	15012788
EST	2017	Men	Europe	4569	0.489844691045537	0.381719636364431	0.597096772889645	0.462744753924888	0.324338369832138	0.599132954358551	0.359074823166258	0.216599132909094	0.509000528773902	0.121083731538988	0.0405555234210766	0.242168511264997	0.166827057455821	0.101053739583328	0.249979832226072	Estonia	372864
EST	2017	Women	Europe	4569	0.423853260464895	0.327125260997857	0.525400415649129	0.559742059404073	0.401631147684435	0.709732308356815	0.436260238974758	0.273870343409545	0.609865245533029	0.181089866039661	0.0685764629487405	0.342087252306159	0.135362136515877	0.0717064537715589	0.222828477194131	Estonia	432706
ETH	2018	Men	Africa	8395	0.225576854737104	0.153653821497011	0.310466674734719	0.268552998070117	0.167448589823916	0.383975350339204	0.129127934003133	0.0639912593039462	0.215578148444777	0.044538656706436	0.0136151736133965	0.0992460842504539	0.264992473787169	0.182387288076582	0.363542698036361	Ethiopia	14098289
ETH	2018	Women	Africa	8395	0.278532001554785	0.197570923513062	0.371397868767633	0.349997130453781	0.221053034621772	0.490174520993712	0.139640938628313	0.0674593582068347	0.24118890825654	0.0563825378978036	0.0173528461390619	0.123616019665555	0.293976689139517	0.194273897590928	0.406182205944865	Ethiopia	14221567
FIN	2018	Men	Europe	25627	0.479509692701551	0.405104627110427	0.554534635319635	0.693272390087504	0.604590354186745	0.773356083206049	0.551385694618123	0.454947732920566	0.640732837214961	0.299558104652262	0.194870784313132	0.410478442638165	0.118354553881807	0.0808683143257286	0.165844166429251	Finland	1664873
FIN	2018	Women	Europe	25627	0.410767000304834	0.34683025599777	0.474074593679528	0.736391590610484	0.643444657754412	0.818133471797394	0.590246372256256	0.470938178463992	0.702501140740878	0.300333511062918	0.184195895600696	0.430036525779769	0.105060247068969	0.0666672551209714	0.156137068404054	Finland	1697833
FJI	2015	Men	Western Pacific	747	0.335344496125574	0.249017405067648	0.431371768607233	0.41855090541501	0.291695203095196	0.551168604935193	0.25545534416928	0.144948465409967	0.379823978819359	0.0837510767261172	0.0296771559003548	0.170521039002713	0.206685306619701	0.132551896797768	0.295503039217958	Fiji	203408
FJI	2015	Women	Western Pacific	747	0.37393032983921	0.291303598168388	0.464034372100037	0.580067387659309	0.444205546669087	0.707834002128106	0.401539901940193	0.256479946734287	0.557146727756508	0.134395033442025	0.0503967756661411	0.254302928137772	0.246096303315951	0.155001117424096	0.352873495794889	Fiji	199509
FRA	2018	Men	Europe	424674	0.419014021788521	0.345725190451928	0.495414000953974	0.652249147810636	0.543410786479275	0.751744593340772	0.544116221029318	0.422360951357568	0.662842540116295	0.240961534816338	0.127874224136075	0.384351730788819	0.108223231627255	0.0646346542826619	0.164466690104862	France	18577439
FRA	2018	Women	Europe	424674	0.322108622917009	0.252834877059562	0.397746007317335	0.705345052852852	0.588430188890922	0.809381414449795	0.597558887364479	0.4601004264979	0.725274752945287	0.356415969862789	0.20368766545385	0.525394463041764	0.0838432126882497	0.0453021626932372	0.135609758976681	France	19831021
FSM	2009	Men	Western Pacific	20	0.294025888456186	0.240881133039882	0.349937466193227	0.350708481665666	0.279807199496533	0.423893904776955	0.194655799301276	0.139338650316325	0.258215177739486	0.0891093645237478	0.0507469052470795	0.136835603680812	0.245681689226572	0.190077632964923	0.305282298211521	Micronesia (Federated States of)	18425
FSM	2009	Women	Western Pacific	20	0.273340282689307	0.22869443774017	0.320160957018061	0.476417723294946	0.390319041661149	0.562516817456252	0.289118879623469	0.210724836157172	0.379177106622841	0.124053561692416	0.0753330813752621	0.185702366399699	0.230863703382573	0.17540402482086	0.290692508276794	Micronesia (Federated States of)	18700
GAB	2017	Men	Africa	1408	0.315424623006437	0.196517942159935	0.448111028869245	0.260298679124635	0.13890996954415	0.408494649118469	0.175542042114726	0.0694095981643568	0.3225934530497	0.0820919011779599	0.0185621659551026	0.200350424456227	0.3024206784142	0.185599205949019	0.438482436329715	Gabon	301687
GAB	2017	Women	Africa	1408	0.341716246578172	0.224068412719164	0.475595784874505	0.476655430919067	0.292292538761534	0.660032514390424	0.315646228390458	0.144799383030916	0.529238218439231	0.131788841439379	0.0319196905626188	0.297961325894731	0.292965797100513	0.163090862096731	0.449020340327633	Gabon	318342
GBR	2019	Men	Europe	393247	0.347312718803223	0.304552336858011	0.390359197830756	0.636868562837018	0.572229737917421	0.695867003791358	0.523684526036308	0.459407301029173	0.587507633528028	0.339504118561111	0.270848912531748	0.413785016274279	0.0897254498551971	0.0675284671163343	0.116992459196102	United Kingdom	19573142
GBR	2019	Women	Europe	393247	0.28861262770126	0.25214381502965	0.325907620902216	0.617284853185343	0.543665757089094	0.688123415964275	0.520402766693181	0.44688650714793	0.590006717499653	0.315566231925893	0.241636159555895	0.397897431031022	0.112965257735068	0.0850285407145925	0.146434434000994	United Kingdom	20116673
GEO	2019	Men	Europe	28291	0.488878797942485	0.388977836848035	0.586015286636233	0.620988470444949	0.494214302909957	0.73773406620181	0.433308577037351	0.299194478012417	0.570355652457593	0.136309074671442	0.057133262047976	0.251910905958814	0.220328185750828	0.143278367672767	0.311915400589054	Georgia	982269
GEO	2019	Women	Europe	28291	0.492154215473424	0.404263505658843	0.579995447307773	0.713531498438105	0.577809461488409	0.828753009375178	0.580363158299201	0.42939154865311	0.719244288115462	0.214458186250119	0.0956185001725523	0.369757888872491	0.143596960603241	0.0811314162175963	0.223968906267158	Georgia	1138946
GHA	2019	Men	Africa	3236	0.283606301869698	0.19603563624139	0.378935238029252	0.344765260652736	0.233264914922002	0.476534156852719	0.246754919958319	0.144603481040979	0.371064288871607	0.121042223746681	0.046407398097871	0.235487355738046	0.260876421626499	0.169653542306951	0.361002871145947	Ghana	5061012
GHA	2019	Women	Africa	3236	0.329047827834481	0.237030970324353	0.428857560825412	0.574393695630434	0.428390874609223	0.71582500448094	0.417501740633555	0.277780717205843	0.574540260832225	0.219844107388755	0.0971872249534449	0.386160479692529	0.211516237271594	0.126191555659327	0.310250383558678	Ghana	5848367
GIN	2016	Men	Africa	977	0.358794956084941	0.248596816847126	0.482413644684236	0.24418576613011	0.135630874545412	0.374143008439314	0.124283296131651	0.0510571654165677	0.233059542587456	0.0391790010252667	0.00788698614295236	0.105328142346483	0.297814634307057	0.194866323715243	0.410886034033248	Guinea	1498509
GIN	2016	Women	Africa	977	0.399460502425977	0.294493524162789	0.515539184008347	0.464505531257292	0.298178466232157	0.630832088627866	0.231728960130959	0.102903920941812	0.39752262056376	0.0604546885225399	0.0127955011668688	0.155824941252368	0.340205937321364	0.211659336963467	0.482339289874552	Guinea	1666947
GMB	2019	Men	Africa	252	0.307157115554898	0.199357866756191	0.431627319211855	0.318728208567246	0.177987767888962	0.485647781146191	0.189833435869987	0.0856454379345685	0.330960505890988	0.0700479275774289	0.0150407911960381	0.176119802989642	0.22593175602386	0.130656224330186	0.342916762016784	Gambia	315472
GMB	2019	Women	Africa	252	0.354040040876933	0.233696318931567	0.490125446903395	0.50224192957233	0.315102927092203	0.690999521194084	0.302327610276829	0.147886056996974	0.497575481760094	0.102249326502296	0.0218268549566004	0.249494367790399	0.289548063053347	0.161661590128749	0.441313913842597	Gambia	329202
GNB	2016	Men	Africa	227	0.323639534415059	0.194211865344648	0.473881282308448	0.271436898990336	0.111737098965797	0.47854169509201	0.160760911866352	0.0427789225007491	0.344637630699779	0.0606558829510832	0.00938785076040261	0.17338274196082	0.27730955445613	0.163703558134375	0.412247805810219	Guinea Bissau	228996
GNB	2016	Women	Africa	227	0.358785517154037	0.233231249939306	0.499788880331755	0.436899621029899	0.220462029872984	0.676300749201817	0.266423434818295	0.0853032776431627	0.503945634224812	0.106384307097817	0.0184986616490875	0.277286448838763	0.298633205129411	0.158376608911007	0.470201494969722	Guinea Bissau	262435
GNQ	2017	Men	Africa	507	0.297139454317858	0.160191794409096	0.466593962032867	0.263182724601579	0.0978908122701939	0.478108345045347	0.16578607295839	0.0427529368082939	0.373866384984035	0.0712956911234844	0.00912028775513389	0.211264216260538	0.285195092682996	0.152303551797163	0.444907865544207	Equatorial Guinea	161909
GNQ	2017	Women	Africa	507	0.340018146678935	0.198381401409378	0.508437423511287	0.436054889801158	0.211425975338674	0.677873511028864	0.265619483225697	0.0763190128902734	0.549347647034823	0.115632096797874	0.0163311635500424	0.312947450555446	0.297251175120263	0.142411975419952	0.490778251668026	Equatorial Guinea	182562
GRC	2018	Men	Europe	65513	0.422898858926714	0.352792544848189	0.493520188167007	0.636835680485342	0.545867241797274	0.721499186736798	0.604020040037763	0.510464666565528	0.692852547229782	0.305035608284871	0.198986154587434	0.422910155583736	0.0853467137013773	0.0529395370292325	0.127861960055439	Greece	3194397
GRC	2018	Women	Europe	65513	0.342463105215544	0.283493467187077	0.403077048995616	0.74375592369678	0.653866606496514	0.823531235862126	0.71862335551706	0.61763038903349	0.807506961856	0.408068269906238	0.27388421651987	0.550830075232029	0.0551027537461574	0.0299115372636976	0.0895389037262097	Greece	3394264
GRD	2018	Men	Americas	160	0.480278845005922	0.354116591032916	0.608272532408025	0.529943799148028	0.363125137905439	0.691883049655499	0.35345265702779	0.194738325387981	0.525398199694552	0.144010898711087	0.0442725978202431	0.299815527595131	0.192538991600988	0.106940999208558	0.300849246573305	Grenada	26429
GRD	2018	Women	Americas	160	0.470094601663485	0.354769800487297	0.586038706672444	0.739795192030385	0.571044069545954	0.870496795494041	0.609659850075974	0.41877282508862	0.786372243348689	0.237557354817252	0.0814075099986386	0.451099658777954	0.139197912791231	0.06515728180119	0.244868078628551	Grenada	25346
GTM	2018	Men	Americas	6122	0.281684694274805	0.19097532912889	0.38553690730959	0.451399717471223	0.307371685952018	0.601265634822581	0.268718620833338	0.143855741262453	0.421819798569181	0.13072134679105	0.0445784928039437	0.270174803076443	0.181449690066524	0.101681374838519	0.283182826997008	Guatemala	2769247
GTM	2018	Women	Americas	6122	0.290715672781034	0.207064451452362	0.387849076518995	0.604027511488156	0.452640732141812	0.746964206355522	0.378964810157915	0.218475768996712	0.564920472453025	0.209210942060663	0.0805040510377867	0.389244157963643	0.15802326797644	0.0814458361199829	0.263076649519694	Guatemala	3334832
GUY	2018	Men	Americas	1417	0.380468733472059	0.290956236235381	0.477640281484242	0.537627764667164	0.390937514761966	0.678596848342854	0.388670313255627	0.246170110798763	0.544606130422959	0.154831313656874	0.0685203250441825	0.27196995465293	0.196105440168965	0.125909164133121	0.282689480856461	Guyana	159753
GUY	2018	Women	Americas	1417	0.422738434748402	0.331702124971775	0.515873494567914	0.707924672219553	0.566864759860273	0.824460529749184	0.538688234241278	0.378431335228959	0.69685358621383	0.239074481126034	0.112690508586668	0.401060250287556	0.150912716323108	0.0853464582081279	0.236322298262827	Guyana	169100
HND	2017	Men	Americas	2913	0.29334661385995	0.180983141366899	0.425703346505232	0.51759956051114	0.320371817231218	0.715821418468976	0.433296396526001	0.226358028091557	0.645829345358214	0.221278210732808	0.0691119190427006	0.438772778330395	0.156892942285817	0.0779399917463417	0.260777414301655	Honduras	1536610
HND	2017	Women	Americas	2913	0.304595550646096	0.201097118491193	0.425463798976883	0.714425713471877	0.535987615808194	0.865232749640221	0.644286399716542	0.418267948758357	0.833972535758437	0.37039875341376	0.145224977086053	0.636577611006065	0.101578403033909	0.0389208525900839	0.197754331278519	Honduras	1743696
HRV	2016	Men	Europe	12624	0.564833541990555	0.486176425746795	0.647691940446569	0.717885548858914	0.592318800035111	0.824314083257222	0.472094371420702	0.35401362217899	0.591220661220387	0.14196562020544	0.0671613242181214	0.244391338224703	0.161124848173803	0.10440167813091	0.228803556129976	Croatia	1307436
HRV	2016	Women	Europe	12624	0.544848438454454	0.467750651468443	0.61897848075278	0.815144033466439	0.706495275523073	0.897257656213259	0.654267016834085	0.531192135772767	0.765214819382694	0.237719765962227	0.129550665634461	0.375602329565782	0.0974827374889598	0.0560593925530147	0.150821111586082	Croatia	1405103
HTI	2018	Men	Americas	2606	0.345375407311726	0.266332372492299	0.431008191850734	0.406586550010275	0.285051670575565	0.535776880690851	0.197625629857202	0.117194693014807	0.301385792829032	0.0695664983334561	0.0284135452640189	0.13078050062533	0.289534510432151	0.208883581503145	0.378618044389892	Haiti	2089510
HTI	2018	Women	Americas	2606	0.44903989491339	0.36650264538104	0.534620516323562	0.64908020394657	0.522862203037221	0.76480501857751	0.325460454517874	0.20814317563906	0.459641097394921	0.0878818449393351	0.0356360542079561	0.166225220011808	0.269611273723051	0.183457617344407	0.37120724597405	Haiti	2387792
HUN	2018	Men	Europe	33078	0.597261032916881	0.460063532174473	0.730039549866776	0.541275009327583	0.356771258742729	0.717401198022176	0.481721572296014	0.285783783016006	0.675329591745157	0.186837739943877	0.0573377759298658	0.393835396151022	0.150397097626109	0.075005056940946	0.252599218423877	Hungary	2947365
HUN	2018	Women	Europe	33078	0.496082410775004	0.362143411836379	0.632102674439334	0.745015373616556	0.522888579103385	0.907199170340142	0.644334498805129	0.374000644366611	0.860034536888572	0.282117602533764	0.0721093468337505	0.57326775272768	0.0923411450343394	0.029859112432557	0.199973102384743	Hungary	3308097
IDN	2019	Men	South-East Asia	125862	0.347846025082299	0.274704332104815	0.42658035020785	0.27871570555281	0.192940754321925	0.374544285236713	0.145557025521118	0.0845925936375969	0.219632860199031	0.0346210372564246	0.0139220968578322	0.0668579778777146	0.302636751808268	0.22955592653456	0.381795443728176	Indonesia	63617376
IDN	2019	Women	South-East Asia	125862	0.436511908038023	0.359138150742314	0.51830834194316	0.406360602306781	0.289843077217122	0.524704077033108	0.211875290539993	0.127946053721646	0.308857375012625	0.0515653248262668	0.0210496568100184	0.0988524848349091	0.326771947056015	0.241076301738962	0.418988693278258	Indonesia	63411351
IND	2019	Men	South-East Asia	1268172	0.305879666965968	0.240488417351696	0.37557377319188	0.303673271535134	0.222819675926165	0.390721775891162	0.238354581903001	0.163472769540385	0.323354151830853	0.107792981131895	0.0569253801619039	0.176902920615162	0.214677960364948	0.155318390521567	0.282376887690032	India	312084360
IND	2019	Women	South-East Asia	1268172	0.295423539928899	0.227458228573455	0.366323834009962	0.411286458204325	0.302414027480209	0.529465762896709	0.345530874237058	0.245164106503021	0.461206133559828	0.18342970043348	0.0993554486497704	0.293695863043826	0.191105263280985	0.132099760280543	0.257831459205503	India	305038617
IRL	2019	Men	Europe	16366	0.410693668141198	0.289836975688427	0.536593671547155	0.496530516997954	0.336635826681754	0.662724984190267	0.40112386189092	0.244089134998016	0.57348147801884	0.224984739535449	0.0832948437261804	0.426272376237951	0.141715464479487	0.0723559409956548	0.234217671639934	Ireland	1388743
IRL	2019	Women	Europe	16366	0.29755081883037	0.198975988613588	0.412155244001256	0.563930177816089	0.384947761834124	0.7361842042811	0.474163859015194	0.294296134778451	0.660561694830336	0.285336914329815	0.108481163786341	0.513310221999063	0.14854428584298	0.0715124761242521	0.253597366667228	Ireland	1443205
IRN	2018	Men	Eastern Mediterranean	129604	0.241233754979043	0.206357674169387	0.277442528780851	0.456071345695803	0.396654838189626	0.518393348583008	0.347406736292891	0.287016472931701	0.406924590901397	0.170830121525538	0.125202993394683	0.22361616088639	0.134256204516756	0.103422091638011	0.168944784176145	Iran	21709285
IRN	2018	Women	Eastern Mediterranean	129604	0.230945772346792	0.201653661776463	0.261532128452362	0.665802076629082	0.603472067156066	0.726539336311581	0.552806521039076	0.481108106216409	0.620690645192195	0.282444915399948	0.214935676009573	0.356563637102423	0.0896304426103649	0.0644045377148652	0.118033708952238	Iran	21362969
IRQ	2018	Men	Eastern Mediterranean	27208	0.426357101162508	0.327098287060147	0.531597968957343	0.509370087692227	0.371987919774282	0.646531138194398	0.337330632603342	0.213747784974074	0.481333790334731	0.0964516824937112	0.0387061183467403	0.183981541285531	0.206636072855692	0.134607660003634	0.292793923344302	Iraq	7492486
IRQ	2018	Women	Eastern Mediterranean	27208	0.431110056194489	0.337632568083678	0.527445890347412	0.63778311372268	0.49124696483617	0.765816131893062	0.451514269835581	0.299258630371782	0.603904594830317	0.138749564908177	0.0559201204688995	0.25511859422971	0.146261950336194	0.0832664471214776	0.226075256447709	Iraq	7204492
ISL	2019	Men	Europe	1404	0.361898160934545	0.270788407293522	0.462858025147168	0.84637054061362	0.745861293689748	0.922821719382796	0.741212194607934	0.604566312205605	0.850833732492718	0.52327686918573	0.303052460842881	0.72743366677936	0.0662533746939888	0.031150042421398	0.117027319578966	Iceland	97340
ISL	2019	Women	Europe	1404	0.298281205011344	0.213055529633893	0.391099245201441	0.829940905639808	0.706673978512032	0.918381545928827	0.733941792685191	0.571049233847318	0.866702489912926	0.528478864419176	0.301777922678983	0.752445072620959	0.0543142720654698	0.0209932462470878	0.109759903685595	Iceland	94859
ISR	2019	Men	Europe	46573	0.350658932201257	0.271627057706374	0.439261635702628	0.623015563271637	0.498295949761787	0.735836337988181	0.51888626553876	0.390326127027001	0.640619796433726	0.250723313240009	0.130458237478071	0.395607526204198	0.0876581770869659	0.0481728287278227	0.138540736293383	Israel	2169397
ISR	2019	Women	Europe	46573	0.289661848526189	0.221901876364441	0.367463441153238	0.684493673443619	0.549420220686709	0.797882301680539	0.59096851274328	0.443524756701553	0.726238185640935	0.320921951523541	0.171887050070605	0.491076582719863	0.0988771816181959	0.0529751836808354	0.163103014847967	Israel	2263622
ITA	2019	Men	Europe	485190	0.465048275557999	0.390356254783785	0.539067501808452	0.640932202351277	0.543617404935136	0.730179268106079	0.570417627730932	0.4732044078219	0.663281174832136	0.266921613930642	0.164294865144078	0.387536385723161	0.0791619670366635	0.0488755596367155	0.118133550828908	Italy	18975888
ITA	2019	Women	Europe	485190	0.385687788327789	0.321384595479272	0.450190216676033	0.691244437612992	0.592432598211652	0.77891593829475	0.621660098991586	0.50562464648216	0.73037019793412	0.333347514450968	0.20795362821414	0.473909734626571	0.0741923704772358	0.0428924957466977	0.113767836516819	Italy	20012297
JAM	2016	Men	Americas	1322	0.442157259166658	0.347386207360735	0.542490503002685	0.497383389572778	0.366009317662419	0.628407748931895	0.364255676241183	0.235224368800835	0.503598980632277	0.130479474543393	0.0552830009349163	0.241478782052632	0.207526633082268	0.132804760008441	0.296846561409714	Jamaica	633038
JAM	2016	Women	Americas	1322	0.475366642581172	0.37988460659785	0.574260442273829	0.774515729465386	0.658689518539686	0.868603691516982	0.648463100460437	0.500987309109201	0.781148511064568	0.240932236823289	0.113992453882315	0.402199226743573	0.136171028190933	0.0764898934170864	0.213651332034059	Jamaica	658181
JOR	2017	Men	Eastern Mediterranean	22739	0.352362686451291	0.29790378210736	0.409279296453843	0.528566958031119	0.447166579394018	0.609442611069915	0.452615974136279	0.371488818280803	0.536691444565819	0.241047328144194	0.170553542188489	0.320828867035827	0.129484574387684	0.0933977428449625	0.170338380081494	Jordan	2186597
JOR	2017	Women	Eastern Mediterranean	22739	0.308549118293909	0.263435596999914	0.356273128114452	0.682950914124111	0.604697885355864	0.755661757047122	0.623364403166693	0.538206009171688	0.702710265233996	0.334672351580136	0.241872752342018	0.433059094326822	0.0808838369940532	0.0542339038812055	0.113369136778137	Jordan	1846683
JPN	2018	Men	Western Pacific	315406	0.481434920754647	0.434281364736039	0.528776130746712	0.704077610688268	0.574937909275897	0.820007246476204	0.531089370295434	0.466249656629372	0.595238653744633	0.279231491510695	0.213851406192767	0.350641999901447	0.114862428908256	0.0889469533755637	0.143474247753431	Japan	40765331
JPN	2018	Women	Western Pacific	315406	0.326334722851349	0.288122491568746	0.366515511242605	0.734502162960386	0.61350255052264	0.83903702039321	0.594471337792623	0.523345852491317	0.663807012767921	0.348868952676113	0.267823565166717	0.43514690996487	0.0902853676278054	0.0670114493539237	0.11817024266555	Japan	41831824
KAZ	2014	Men	Europe	68864	0.388616039631999	0.318706669839317	0.461933911925835	0.757780039631385	0.673333197599692	0.832705058433029	0.58594975633454	0.476792085691951	0.689133683499867	0.19119799117155	0.114168343564992	0.281230618162412	0.135067361129512	0.0903000837708382	0.188346298985312	Kazakhstan	3773051
KAZ	2014	Women	Europe	68864	0.443343369113652	0.383059785609806	0.504350061402828	0.85487254407263	0.788539811020589	0.907483405332311	0.727652332369778	0.625584045029308	0.818220950552945	0.287139075784967	0.183883097504249	0.401688369829079	0.108727939513321	0.0713168854273891	0.154361154879777	Kazakhstan	4380871
KEN	2018	Men	Africa	8042	0.279437460179364	0.200454345562016	0.36648219427175	0.228731146478575	0.136999522188414	0.335670716351672	0.0716302172282772	0.0297929910854252	0.134919391947355	0.0300374792872539	0.00883831116461462	0.0679874860242919	0.27708730974055	0.196220616414244	0.371285052642623	Kenya	7534093
KEN	2018	Women	Africa	8042	0.298900834516716	0.224420427271225	0.381015091306143	0.459462593810856	0.316491724149977	0.609014209925397	0.179581275656121	0.0906162123184885	0.294221782603597	0.0663240110534291	0.021495046311933	0.137889866997395	0.267621589161771	0.175052583248359	0.374328458948834	Kenya	7755655
KGZ	2014	Men	Europe	12934	0.332043972803781	0.268185312354023	0.397103555560911	0.398835154270643	0.293995586452058	0.50435572715779	0.256751231137274	0.171514716366016	0.356137969529385	0.0712833542853785	0.0326808106283948	0.125209422219103	0.231205756081959	0.169312841119292	0.299485956291393	Kyrgyzstan	1111881
KGZ	2014	Women	Europe	12934	0.409367315219149	0.349383718018271	0.471518451923336	0.600922958085346	0.492094053495173	0.701791626820744	0.483434832130165	0.369326862822309	0.596753720301066	0.110504674580224	0.0568344395338304	0.184011234056248	0.171912636055262	0.116327575532483	0.238140080729718	Kyrgyzstan	1221203
KHM	2014	Men	Western Pacific	2944	0.222205826413986	0.152454845504762	0.3004335912112	0.337449791740775	0.220612410530014	0.463766563537873	0.214893561180185	0.117085401784598	0.33438702777384	0.118956357336707	0.0491914024437398	0.218479025243498	0.249326564516884	0.171912111882206	0.337152357378756	Cambodia	2696527
KHM	2014	Women	Western Pacific	2944	0.216742174344171	0.153731622516366	0.289055867834031	0.570720200500691	0.426868636552675	0.710722840076232	0.426160553665627	0.272555021673388	0.58328369777784	0.236825684081219	0.117152192242421	0.385175979009469	0.160344184777633	0.0952550829467366	0.241573877201405	Cambodia	3165719
KIR	2013	Men	Western Pacific	22	0.350206775722758	0.278463716974311	0.428828388082096	0.271122285008246	0.180407541680563	0.37073593760839	0.140535736574975	0.0778527056777991	0.217332483295346	0.0511320411540993	0.0209501857533458	0.0968298324309055	0.262088237671259	0.193267671287561	0.338827460120616	Kiribati	18297
KIR	2013	Women	Western Pacific	22	0.347770378247131	0.279874629060328	0.421068868299135	0.36133126044611	0.253189594889828	0.481111611627496	0.161945265497274	0.0927142411044478	0.25170970510722	0.0828903377658485	0.0363957200781817	0.150136078116243	0.252795176440824	0.177870547375612	0.337523862890086	Kiribati	20745
KNA	2018	Men	Americas	145	0.441013999673876	0.297250793017934	0.587163661199335	0.486583088196386	0.309961513247997	0.668031216597743	0.360445601725233	0.185419039779546	0.5636176504862	0.15575595650142	0.0400415362072226	0.347986349054604	0.20313579419749	0.107269035666667	0.323449891126183	Saint Kitts and Nevis	16639
KNA	2018	Women	Americas	145	0.448530413312986	0.314873320741968	0.584664903223621	0.702329560730199	0.513751201144972	0.854772397351455	0.600326229010687	0.375427784618063	0.798415397326546	0.275750094335334	0.0792326301913294	0.530752448745662	0.139753745669178	0.0605058726446114	0.255944557623566	Saint Kitts and Nevis	16181
KOR	2018	Men	Western Pacific	123230	0.348193912929441	0.304151999678705	0.396242680136135	0.6926625911886	0.620424530931333	0.758148162266711	0.692155138138475	0.63389201874796	0.745691945767391	0.510984974586533	0.428400888142246	0.592289145481345	0.0656864380628654	0.0489946398777686	0.0853217928595845	South Korea	17445980
KOR	2018	Women	Western Pacific	123230	0.26584331067814	0.231263446990763	0.301147773575777	0.790916419476479	0.71346301668442	0.857082693741643	0.790916419476471	0.731751737142971	0.841940392549034	0.577794609109624	0.483057676993208	0.6689659850526	0.0339826921111981	0.0233309885077882	0.0476456330039927	South Korea	17183536
KWT	2015	Men	Eastern Mediterranean	10150	0.363954914729707	0.302724203141627	0.427033858227839	0.457174666868363	0.374070986874854	0.545840938038635	0.395282723839207	0.310091685913372	0.484609825155638	0.194671363230267	0.127447533093202	0.275014099490475	0.144581747190427	0.106012679410336	0.190017555134591	Kuwait	1193460
KWT	2015	Women	Eastern Mediterranean	10150	0.269758632535123	0.220635898113503	0.322696637758769	0.644856351798525	0.5558205015334	0.726508801691899	0.57022354545304	0.476212209962647	0.666341281709223	0.310095829830581	0.213828939930366	0.415646149497912	0.112365312605027	0.0746886843039078	0.155614077239257	Kuwait	855872
LAO	2017	Men	Western Pacific	2591	0.227137151817783	0.153647113484144	0.312895828162436	0.366058810982839	0.234512294583497	0.514116968809581	0.244561659319915	0.132409526010417	0.381848349996476	0.108175762995423	0.0372606750001255	0.220300015508198	0.224923905790373	0.145305501642307	0.319643209227658	Lao PDR	1309250
LAO	2017	Women	Western Pacific	2591	0.285563433943639	0.204571276987147	0.378970533249152	0.47501965087393	0.32688525967841	0.623718074526387	0.341678342812703	0.199383467562111	0.50459941049415	0.146029612632179	0.0545672591240952	0.282564404402522	0.213051771595598	0.12874608268009	0.317615998973159	Lao PDR	1318939
LBN	2018	Men	Eastern Mediterranean	14431	0.419426820454227	0.335278943178669	0.507196299077354	0.478192435791118	0.364035904583881	0.593053239652703	0.425412932935862	0.309212982301181	0.547213678302389	0.219656967340636	0.121225415416468	0.337954514763344	0.194914153982632	0.132254002095945	0.269397420772168	Lebanon	1137874
LBN	2018	Women	Eastern Mediterranean	14431	0.3285274289134	0.261076409174058	0.402166794302692	0.602316215003077	0.482506002482225	0.708636103121696	0.535405906355613	0.413347384869192	0.654484467986944	0.30613010364237	0.183120404611603	0.448530801875548	0.113911195881172	0.0658461587920721	0.17459040250198	Lebanon	1313603
LBR	2015	Men	Africa	168	0.342868280091747	0.257843487049506	0.436026493901934	0.278551377460227	0.169214263866999	0.406733492873504	0.180498290343552	0.0907030117236001	0.29973314236039	0.0538798254400486	0.0169610594372784	0.114419472507736	0.301656536986921	0.216760934255612	0.396147899015636	Liberia	689971
LBR	2015	Women	Africa	168	0.38328500336715	0.295387593866043	0.478236153965766	0.379345722171767	0.243537824861782	0.520879159102176	0.236914928402417	0.126319184033441	0.376932738205428	0.0636477195498791	0.020201602317314	0.137127762385255	0.322785886772797	0.218158046051053	0.438047140660127	Liberia	660850
LBY	2017	Men	Eastern Mediterranean	13757	0.405116435031238	0.293434376672997	0.521288468512196	0.336118200858022	0.20965628405779	0.480107565553154	0.224244112313784	0.117961036558826	0.355808127701998	0.0563782957702533	0.0142206084626076	0.136027691205071	0.215921867230853	0.133335834376533	0.317891213168493	Libya	1688759
LBY	2017	Women	Eastern Mediterranean	13757	0.33934396255632	0.249055352401022	0.439790477597143	0.512300804314547	0.354811865909778	0.666160891289546	0.378433909878759	0.221394785339609	0.545399145495089	0.12704819864146	0.0404259098403147	0.265360193143436	0.170538027856198	0.0906202035546694	0.273420353011392	Libya	1548933
LCA	2017	Men	Americas	116	0.390675124899191	0.286232070662304	0.500955789135896	0.565119809539321	0.41156086169419	0.713144133914295	0.367252321579113	0.219208002588133	0.530332263191673	0.112533702237203	0.0367816350847435	0.228791238904324	0.193019916959504	0.115582042057416	0.288679554218223	Saint Lucia	46509
LCA	2017	Women	Americas	116	0.412995599548126	0.317965567295114	0.513209466154284	0.80296058285066	0.674276330994771	0.901977441926936	0.661669496565931	0.487269130144364	0.808428622147013	0.307919475310374	0.142098921268343	0.5099039233427	0.102702130744802	0.0481851827899964	0.175283222201076	Saint Lucia	47627
LKA	2019	Men	South-East Asia	24605	0.359856727143868	0.258765330586619	0.468361579677282	0.401472094944516	0.256572080911937	0.552881483093473	0.300487497699607	0.174638870530059	0.439904842716907	0.135304889829617	0.0493786822627984	0.260999107461041	0.219885833417555	0.136329961726853	0.320983854164833	Sri Lanka	5428978
LKA	2019	Women	South-East Asia	24605	0.396020450656643	0.295569616976162	0.507433523284251	0.546326694854058	0.37323803489408	0.703839921859979	0.435149970795623	0.272625604231223	0.5990965990541	0.181500308303799	0.0685151732149741	0.343089522931227	0.200359182772747	0.11582956157335	0.310219393099744	Sri Lanka	6088794
LSO	2010	Men	Africa	138	0.307840302885418	0.253831521672701	0.363755224076707	0.305304818206374	0.226548429044533	0.390125232955484	0.20089359382462	0.135253811665581	0.276057400833862	0.0771445217082529	0.0429692756989865	0.122923774275531	0.243405602366315	0.187372165445311	0.303247257060268	Lesotho	309758
LSO	2010	Women	Africa	138	0.45295836249073	0.394405496320579	0.511021730913843	0.498691479589949	0.389530490371523	0.603539041490517	0.424389993177472	0.319450723155327	0.53625628548367	0.134964150004268	0.079549428270597	0.203372952695067	0.262465457270808	0.197332356151397	0.334943714944924	Lesotho	349051
LTU	2019	Men	Europe	13908	0.580158806120209	0.43559520614331	0.715704912841905	0.670695469273222	0.498749251251617	0.818947937905811	0.407991717011146	0.226257529508118	0.606626703191792	0.107375209031234	0.0218317444820989	0.269088333897873	0.215165930597547	0.116278941161707	0.333272600823879	Lithuania	777836
LTU	2019	Women	Europe	13908	0.528441580492634	0.402108032331902	0.654077047603946	0.774248497283121	0.627168808897144	0.890369061760161	0.58218122089224	0.365559309113919	0.77421933753287	0.16851088462554	0.0385621020719231	0.381902588259798	0.130963361486784	0.0524211536829458	0.249753719718375	Lithuania	945506
LUX	2017	Men	Europe	1780	0.408612825695433	0.343065872415059	0.474419355837451	0.576881464704987	0.479268496528891	0.673244020718302	0.50376505189381	0.39959109958267	0.605231445888768	0.240101006702222	0.152606909743242	0.341337492424335	0.115565658475697	0.0761823164954391	0.163148037113422	Luxembourg	180759
LUX	2017	Women	Europe	1780	0.287283680607088	0.237420368050015	0.340051500339279	0.602804971840807	0.491209267998392	0.706898702580055	0.525961883331402	0.407097374828227	0.637750821505517	0.314597481928565	0.201316351901333	0.442010795946018	0.098848007577946	0.0589765709216668	0.149939305216119	Luxembourg	177166
LVA	2018	Men	Europe	6367	0.525849852907543	0.392537800019211	0.651979125771807	0.640095667733256	0.463425935571137	0.796482822297033	0.46371162927946	0.280760912752997	0.648112695463352	0.145490908218133	0.0434333952244887	0.308320039045551	0.171936778790865	0.0932664231543496	0.276281955327368	Latvia	546675
LVA	2018	Women	Europe	6367	0.490910841700913	0.372937297959251	0.604469813556935	0.772315700756445	0.618035640292009	0.886869611524965	0.626384771099478	0.425053661496702	0.794932491249129	0.204380656031181	0.0636730693748431	0.422094869965785	0.114399721069363	0.0485256545894876	0.211431097146767	Latvia	666165
MAR	2017	Men	Eastern Mediterranean	26003	0.347772609862303	0.270560334273366	0.430833701604019	0.327290601872675	0.216950671040873	0.451229540246377	0.199036744632267	0.115814685799154	0.299596622000891	0.0618176269619582	0.0249516554945822	0.118716600255294	0.236550863146974	0.165799897748698	0.316684995581388	Morocco	8099191
MAR	2017	Women	Eastern Mediterranean	26003	0.355769347055078	0.284129954300089	0.43006066626578	0.509098308257763	0.38068506462484	0.638909577399872	0.364312595074507	0.239539055575727	0.501296168240414	0.131406259516042	0.0638157119642579	0.225328448824565	0.175154832734693	0.11108440047486	0.252997979275625	Morocco	8215262
MDA	2019	Men	Europe	10345	0.492409109698182	0.370934624952642	0.613230502953925	0.540491420312903	0.373928897042998	0.693516613446183	0.314653411211698	0.176607200139907	0.480033182941682	0.0747971748272529	0.0194810613390485	0.173284690130567	0.236387775275951	0.140518925176983	0.35372116316225	Moldova	1078314
MDA	2019	Women	Europe	10345	0.503402800363772	0.388954095901907	0.617163890774814	0.668129057483103	0.491058121260283	0.81554954894839	0.448011742526817	0.268220369529871	0.630743086616977	0.0954702421004294	0.0228551286090458	0.230643682942197	0.2105988349095	0.112320171251621	0.334583806940981	Moldova	1236158
MDG	2014	Men	Africa	4275	0.339502336014477	0.236298618952522	0.45805372304977	0.199775845696356	0.105635174219625	0.32252203337014	0.0797173256388443	0.0289908468623867	0.162081691908292	0.0265285108709212	0.00550622087694839	0.0702031457798719	0.29966250113375	0.198424138807536	0.412152296074991	Madagascar	3346902
MDG	2014	Women	Africa	4275	0.371505726665011	0.26788790170318	0.48296028688653	0.319455095087229	0.185744329186825	0.473628026876274	0.135108238173514	0.0526669540590429	0.258925819373336	0.0366929380136344	0.00754180442127951	0.0962789029750343	0.311798422891848	0.199167798101458	0.446401632576375	Madagascar	3451462
MDV	2018	Men	South-East Asia	881	0.245860226868609	0.149964299870671	0.362611499868973	0.320386631546904	0.179468918400743	0.483933126310273	0.213528043594272	0.0987435684947324	0.368255837142749	0.112985621310125	0.0283483102667186	0.257783689928494	0.267906446805325	0.154817321095027	0.405000189687791	Maldives	147468
MDV	2018	Women	South-East Asia	881	0.293571536668224	0.196745160662409	0.406403787701201	0.454351520281851	0.275674732621261	0.640797771292468	0.307546495655795	0.146028194498114	0.503165039392455	0.139266879448334	0.0351507333564093	0.311197615996877	0.236214565447102	0.125649219019745	0.37615071689511	Maldives	89653
MEX	2018	Men	Americas	611970	0.322926142754592	0.268172984173374	0.379933021370699	0.448792526933324	0.368136192987896	0.53062354410671	0.374942764638419	0.29627792895932	0.458596739000182	0.19741590517142	0.1323202162749	0.274515364561007	0.163417505386437	0.123331217711094	0.208177176383696	Mexico	27449102
MEX	2018	Women	Americas	611970	0.310464010185064	0.261375738963429	0.361510865764701	0.661659073154747	0.58011386294229	0.74176843402635	0.585112066208388	0.48927510104119	0.670856103363471	0.32555385523752	0.229611193300851	0.430721959037205	0.110671219732853	0.0773357257505832	0.150883439219771	Mexico	30264955
MHL	2012	Men	Western Pacific	24	0.29413106417376	0.22750714604342	0.368991419514318	0.371656892216225	0.262400316784754	0.489141936458562	0.254309179179768	0.162526700018023	0.358832305953927	0.112946596211489	0.0561609002453684	0.188289922201063	0.218821317974282	0.156342482478875	0.292487148615979	Marshall Islands	10287
MHL	2012	Women	Western Pacific	24	0.302909465418871	0.241734718401903	0.367610848342915	0.498209634924411	0.377291995758528	0.621675393618602	0.382120808318287	0.261197723922205	0.508486739601094	0.181097337264133	0.0954576659088398	0.291946731019328	0.210509857268615	0.141479148631751	0.291130942580902	Marshall Islands	9737
MKD	2015	Men	Europe	5975	0.515685840280275	0.376327392460769	0.652382626714741	0.555610029682076	0.328807014028305	0.760147198741012	0.434360679135139	0.203626449012629	0.679328542256597	0.15753328630367	0.0387056744241787	0.352796402939125	0.149088817195721	0.0749804020958728	0.248324262710163	Macedonia (TFYR)	643578
MKD	2015	Women	Europe	5975	0.456406833626752	0.338162202410676	0.579439694478379	0.717618776703877	0.502330404882313	0.880446021907922	0.616995873667383	0.35675429076301	0.834843605606638	0.2527065918426	0.070729901627367	0.50848657576214	0.102794938926415	0.0395131452560908	0.20296463879682	Macedonia (TFYR)	636410
MLI	2018	Men	Africa	2454	0.257680192397629	0.152932190450151	0.379053426188952	0.379177213090928	0.217899101918865	0.565128357507291	0.254650755862617	0.108911864721499	0.437117871590955	0.102061140970041	0.0213954096957338	0.249910042997048	0.28215349387258	0.170712929402207	0.418742615941362	Mali	2628361
MLI	2018	Women	Africa	2454	0.343836973015225	0.224227032751951	0.478625631136323	0.560578220125899	0.371471985562328	0.746540970386796	0.366548538938315	0.177945643354273	0.584447707403217	0.149827913735275	0.0377418622070384	0.329827019087202	0.263409931875265	0.138189410323754	0.412389558173001	Mali	2710558
MLT	2015	Men	Europe	1240	0.413599260670537	0.337532855255665	0.492543769869428	0.700536300381841	0.579910681663475	0.806137847699527	0.664026968939273	0.536673379045827	0.777639511316645	0.404913668509344	0.266241184944307	0.551639430012541	0.0659406563892723	0.0359907424401372	0.106903751920209	Malta	134791
MLT	2015	Women	Europe	1240	0.341600634074911	0.277302393091905	0.408464548915768	0.757757277916325	0.635996269282272	0.85613089939152	0.721242318825977	0.585028039810137	0.837686028242459	0.462170041590963	0.306963711464231	0.621370688050149	0.0520707789614448	0.0240721793703015	0.0924378225472161	Malta	135299
MMR	2019	Men	South-East Asia	39826	0.338392025137881	0.24323482784769	0.441740692104821	0.477029578861575	0.344873560489713	0.608220088932608	0.260438785370599	0.147866619554367	0.385297064671221	0.125300585905742	0.0469329329804994	0.243416468502235	0.284822811600675	0.192476609178745	0.388985153678336	Myanmar	11601347
MMR	2019	Women	South-East Asia	39826	0.398666777446663	0.295748065215982	0.508219300674349	0.637165707041581	0.484258275716344	0.774396875392515	0.398253789918069	0.244494541788573	0.56019910258172	0.166619565730645	0.0641208022708365	0.318843694519649	0.22073994449706	0.13313622540411	0.325720346594537	Myanmar	13497890
MNE	2018	Men	Europe	1730	0.529907641132876	0.378916671720065	0.682346290554138	0.586292387029468	0.35616384425133	0.796144013816169	0.468926926264941	0.22376543205058	0.722232970936343	0.182367065544282	0.0405379573724697	0.410953679299271	0.138368763383962	0.0599438106328123	0.246403205659251	Montenegro	178882
MNE	2018	Women	Europe	1730	0.472532671183901	0.334436594530863	0.612788272318617	0.737607193295461	0.517871279398826	0.904073002072735	0.635101130512968	0.35458631324279	0.857012891510098	0.283270181346311	0.0715414982031706	0.574768255035754	0.0912350969001306	0.028877597272809	0.190691138844601	Montenegro	190548
MNG	2018	Men	Western Pacific	12211	0.409990175489587	0.340163574218659	0.480476581607796	0.594062875841461	0.502336213678147	0.683288969687344	0.413128035922737	0.315390997381027	0.513061836353884	0.169726878377274	0.101935623514711	0.255318480771809	0.18548058448941	0.135449040884645	0.243353084099693	Mongolia	738402
MNG	2018	Women	Western Pacific	12211	0.378766002556958	0.316823935324156	0.445441839616579	0.754710109934289	0.662477832705103	0.83320736742117	0.616515233079182	0.504643588845347	0.720044666341051	0.312082179257734	0.203154360990414	0.436609051808834	0.108214019463837	0.0713363430753823	0.154204349465557	Mongolia	799515
MOZ	2019	Men	Africa	2570	0.307249001004935	0.211282936552554	0.417186665077826	0.194448611153744	0.103179826257594	0.310946816877099	0.0845097971311244	0.0320819312637025	0.16079227246731	0.0431993407523857	0.0098002916095868	0.107884169851969	0.338857505657962	0.231720549492772	0.461661271058376	Mozambique	3520747
MOZ	2019	Women	Africa	2570	0.388259397928998	0.285443542279819	0.500081928796955	0.343115653429054	0.205308736790099	0.50256820636222	0.181420983269169	0.0826032868330661	0.317622181737611	0.0911696139225326	0.0268921609345117	0.204580786507707	0.342308244342637	0.227598891122739	0.474890065329938	Mozambique	4025421
MRT	2018	Men	Africa	821	0.321586789053388	0.191364710748713	0.479312924269027	0.292987995111429	0.118891631839096	0.517417656493805	0.176000318918293	0.0449010711995022	0.386963601430407	0.0709988697559249	0.0104521065092593	0.206012654429827	0.270301597209133	0.147672943527373	0.420588143759035	Mauritania	585331
MRT	2018	Women	Africa	821	0.360533134455972	0.222848076713857	0.520277158853189	0.473366078734879	0.234631249051315	0.720850311337736	0.280043727894174	0.0901234866243792	0.538668928278319	0.118854333456146	0.0195348951414328	0.319293835443091	0.285982286312798	0.136895763161579	0.461725986471252	Mauritania	624447
MUS	2018	Men	Africa	3210	0.370518275249852	0.295915416714112	0.448884341405191	0.611691801697062	0.505908707179955	0.710444524352388	0.543902834357665	0.42605583542066	0.655600155231854	0.289529004643296	0.172532670472526	0.424590158773641	0.150691350894922	0.0996245121072696	0.213875674166901	Mauritius	364114
MUS	2018	Women	Africa	3210	0.367416582713962	0.296699635871489	0.437778309984304	0.724048579453231	0.623964653513083	0.815602143976983	0.668910404057753	0.55204797816095	0.77708506931679	0.368931882818267	0.229926590033243	0.52754008356769	0.097720002075757	0.0569807209134675	0.150139097677748	Mauritius	377299
MWI	2018	Men	Africa	649	0.232514253533108	0.166973663953016	0.303493474868497	0.207931353775376	0.133934704338857	0.295456638952729	0.121263555804909	0.0690658027294475	0.188082195684406	0.0436761119016661	0.0171384931677966	0.0857998769271118	0.261442258467628	0.187351137430278	0.343768874052176	Malawi	2346357
MWI	2018	Women	Africa	649	0.27206546105311	0.212412121944681	0.337218897411037	0.400269876729941	0.291236567982442	0.512606534970266	0.247753502025108	0.159403602861609	0.351498514703932	0.112859456837532	0.0520125401369173	0.197720094073141	0.251657535297511	0.172262737607434	0.339924979682868	Malawi	2550782
MYS	2015	Men	Western Pacific	46491	0.389529920180627	0.326556623423186	0.457732757424297	0.425124306691289	0.339070201444209	0.510973464373463	0.367515193168363	0.281651879346776	0.459565629025553	0.159537103371945	0.099640113289334	0.232854224086293	0.201133529697914	0.150942941196197	0.25695855613228	Malaysia	6885827
MYS	2015	Women	Western Pacific	46491	0.397810684447466	0.339535747829368	0.456465858441223	0.504103905559905	0.413793651267914	0.589516832818077	0.44168437541934	0.342473767004154	0.541957585924031	0.168612624047536	0.0998165759246268	0.251879480444854	0.191985830223178	0.140761564600776	0.251118190327085	Malaysia	6443338
NAM	2017	Men	Africa	1421	0.388815737212696	0.290178332209522	0.492367960910413	0.38557241222728	0.253492358872468	0.527870728645481	0.313535542842183	0.193280351776658	0.448061927699408	0.137766786635744	0.0579333452194958	0.253650171570049	0.250190185306095	0.165069152429377	0.344946673666533	Namibia	382255
NAM	2017	Women	Africa	1421	0.425248018224101	0.327767819292758	0.53144480415014	0.535418508500637	0.379913583724052	0.691267323550764	0.446585841620947	0.296844071425995	0.597179160388369	0.2133943871508	0.0962263457673478	0.366864882438836	0.183734143085362	0.107032224691537	0.277429030835878	Namibia	434271
NER	2016	Men	Africa	900	0.396058651127998	0.286977902487396	0.511609190351088	0.149445652279662	0.0686399362385795	0.258930562402299	0.0900355932323092	0.0325822775599754	0.182944486020151	0.0264828040165073	0.00469980031921873	0.0760913615646325	0.301143298927512	0.201302984507899	0.412719500565521	Niger	2289168
NER	2016	Women	Africa	900	0.396703183733821	0.289021586116315	0.514562421394737	0.261459968119473	0.136786535385688	0.416968812061613	0.11899134455274	0.0434456755868195	0.239415409936663	0.0589259986665599	0.0126241066744887	0.150824564697571	0.323710587969706	0.202090663240497	0.459735078744001	Niger	2429825
NGA	2018	Men	Africa	74543	0.294075735980045	0.230921271622482	0.362258418637733	0.374664201591659	0.272308511644201	0.48563297296689	0.238639612309129	0.159413839382893	0.335533838360624	0.0967589580260446	0.0489848648659962	0.161887850393426	0.230615775458894	0.165651903359602	0.30277784908374	Nigeria	27622842
NGA	2018	Women	Africa	74543	0.350752351451463	0.285503605760439	0.421209682004699	0.467318771612777	0.351869429243894	0.583544951252106	0.277284236843275	0.181734199128006	0.385167628562483	0.0971132386534332	0.0477561746545717	0.163953793873617	0.30255517491881	0.225244052664395	0.387924454177379	Nigeria	31083880
NIC	2018	Men	Americas	10762	0.312639044326926	0.190864968843887	0.461566592080604	0.533106519471604	0.319629557709454	0.739720294351699	0.467278500974323	0.239951758209422	0.698908770403177	0.236111392619995	0.0695216669204547	0.472699569848646	0.154969234935741	0.0740626445728515	0.266742031523665	Nicaragua	1207472
NIC	2018	Women	Americas	10762	0.342165803528608	0.2207410224092	0.483910313189891	0.742893435320873	0.545934452334676	0.889432062443122	0.677818195242964	0.447418317603901	0.869146237939602	0.409144440496652	0.157409558135118	0.690497059429349	0.0963216358230121	0.0355688649935688	0.191248972934464	Nicaragua	1338743
NIU	2008	Men	Western Pacific	3	0.372009278092164	0.286263613589652	0.463088856013344	0.421785313762027	0.28708836559907	0.56401346778016	0.334607753544747	0.20964086077618	0.478982229261073	0.111074010792617	0.0490863671720597	0.199645075348667	0.190468045631995	0.123907437690496	0.26833128818217	Niue	396
NIU	2008	Women	Western Pacific	3	0.369646979784759	0.292326864417782	0.450624392744013	0.552118938400305	0.403900062189101	0.696017169183559	0.472551656659248	0.31544252534567	0.628561757320828	0.195529298062244	0.0959465346375801	0.326987095301324	0.177161831143422	0.107397703830938	0.262637003002854	Niue	400
NLD	2018	Men	Europe	63233	0.444327481701995	0.361617739694207	0.522892679436671	0.515287593154135	0.393090005897321	0.640006552401679	0.433677616197163	0.330157664321275	0.544457012726541	0.207348864671877	0.110224759313996	0.337390253595718	0.14876299976389	0.0936550390109402	0.212041723090557	Netherlands	5156417
NLD	2018	Women	Europe	63233	0.334760555826618	0.264884875611796	0.407726946874372	0.579613595883403	0.440954638027581	0.706719304635204	0.490567607088875	0.363368831493854	0.62187353949146	0.25249375016098	0.13951368681221	0.395020636294342	0.188906944403667	0.122365922617978	0.267934336826285	Netherlands	5221884
NOR	2019	Men	Europe	26276	0.407582171081838	0.291970610404957	0.528528607791682	0.655047697388898	0.427676125625186	0.846582067691977	0.51831599142044	0.337329159395166	0.702083635499572	0.306816317960172	0.109786878224312	0.548677564622104	0.111669984521802	0.0538838741952976	0.193774695535214	Norway	1595625
NOR	2019	Women	Europe	26276	0.317305438590473	0.218509077684497	0.429853359763647	0.687690051126128	0.441056397880591	0.879420571404837	0.472361998081872	0.272305429388007	0.689487556566951	0.279034677095919	0.0960185822427198	0.542920893014901	0.124899367294653	0.0503251157630942	0.227446012331661	Norway	1549624
NPL	2019	Men	South-East Asia	23146	0.400156341343557	0.339694727070565	0.463646872944005	0.306743104823395	0.231566112339449	0.389855983835709	0.161866013878748	0.112196138093808	0.217957763532505	0.0596291685918747	0.0331467402321799	0.0962685597208951	0.288783661116835	0.231578160691973	0.34812163561436	Nepal	5460110
NPL	2019	Women	South-East Asia	23146	0.323580385950394	0.268750199225674	0.3816779336792	0.346990128119279	0.258503419563058	0.441068633309161	0.202586594657666	0.142239716194604	0.271420290822975	0.0817669342038555	0.0456641654365646	0.129538076625126	0.263167222106158	0.204571716443719	0.325185269190174	Nepal	6521161
NRU	2015	Men	Western Pacific	14	0.397839090744887	0.318343243563523	0.479363586994871	0.432765271153737	0.32016227358651	0.547004882771117	0.235893538800808	0.148463560677229	0.338220537971001	0.101659043920493	0.0484424687726292	0.178120788043519	0.224252033412947	0.157235575418574	0.300607321230801	Nauru	1689
NRU	2015	Women	Western Pacific	14	0.34418269425394	0.277977656507234	0.414619197856829	0.545648051567982	0.433842862357287	0.655867521889146	0.289245852196718	0.180824433548346	0.408625514166779	0.155290554034542	0.076236586609171	0.262372982251413	0.283047152332192	0.197889809159862	0.38381342276987	Nauru	1762
NZL	2018	Men	Western Pacific	16224	0.391914693096939	0.327403137882527	0.460487780620715	0.643537236105299	0.554552206891471	0.727802490503246	0.514820864396804	0.418238275523863	0.608206532997633	0.275983979302596	0.184462487217298	0.377913507753328	0.117010974330251	0.081625597450436	0.16038441897426	New Zealand	1208077
NZL	2018	Women	Western Pacific	16224	0.331517912695951	0.272802606335967	0.392075331339701	0.68861230867089	0.591986394375122	0.775678426941788	0.570027192982549	0.465016580810917	0.670788901496438	0.328410280649725	0.21830818458847	0.44935589919249	0.114962682466254	0.0754058806323122	0.163623032380212	New Zealand	1324726
OMN	2019	Men	Eastern Mediterranean	9602	0.392775404656818	0.299659623156806	0.490715680975972	0.244111795871375	0.158833721452084	0.345698676697997	0.195463522756059	0.120439437885596	0.288661889740439	0.0667018768557608	0.0286036853360689	0.12436425656644	0.235446320593028	0.157790136367011	0.325562617308823	Oman	1545994
OMN	2019	Women	Eastern Mediterranean	9602	0.303768565573043	0.229863754134229	0.38444918989566	0.435393440372969	0.312869903482209	0.560359806611815	0.378452298962875	0.26095664899152	0.505411588660472	0.167948654127833	0.0801202164014239	0.287194981540668	0.164275744569693	0.0985430734021544	0.247116166251052	Oman	675172
PAK	2019	Men	Eastern Mediterranean	242099	0.401513410955435	0.281422291585537	0.528568066303666	0.325841487836712	0.195452301780949	0.4756418646158	0.236103454852424	0.115737599089948	0.383191518734875	0.0812393344720252	0.0199104314414129	0.190633008474129	0.217917044730962	0.126268739593259	0.333777175684904	Pakistan	36843681
PAK	2019	Women	Eastern Mediterranean	242099	0.424531616841248	0.303030038358935	0.555938306181393	0.525779353651039	0.360597082045927	0.68680327444676	0.424145280552746	0.250696037829193	0.606124098456333	0.139872924751413	0.0418679915642383	0.293611323823245	0.210581808441235	0.114877376649036	0.329030011625562	Pakistan	35594810
PAN	2019	Men	Americas	6932	0.363838860506851	0.234059599932427	0.50903740692244	0.58527941830784	0.409467020450692	0.753674354681422	0.451839382181552	0.262753493193078	0.657643944499894	0.212113766987821	0.0671332436626835	0.431474658998879	0.151150777862485	0.073649504343134	0.256676110604361	Panama	952915
PAN	2019	Women	Americas	6932	0.35515218203543	0.239207990542752	0.484540955382126	0.756536808060075	0.580737533731099	0.892587506465922	0.63991238525309	0.418380886636855	0.826790800943983	0.357569233328691	0.139111000246916	0.619497389973892	0.100219800416499	0.0390614163453037	0.191654840450481	Panama	957111
PER	2018	Men	Americas	26231	0.217967880606922	0.186286499243053	0.253304435914819	0.350131475142028	0.294178160104986	0.407294729267752	0.281256037484963	0.231780789333471	0.334448094833721	0.138308179979073	0.100659272376954	0.18321241206307	0.161903856016333	0.132115545463975	0.192895583371167	Peru	7448500
PER	2018	Women	Americas	26231	0.183803339741142	0.157603928110857	0.212219936943674	0.604903563871938	0.536819666207277	0.669788107803219	0.537974336371074	0.465246849116877	0.608679376236526	0.311225212572347	0.24150051311008	0.385879711221049	0.12249819206641	0.0955019481997272	0.153742448693644	Peru	7847999
PHL	2017	Men	Western Pacific	63141	0.328890890166733	0.258209002024856	0.407134074748638	0.427317261869887	0.327484297587118	0.532902682247143	0.259091420221228	0.176096041795725	0.356559644899487	0.113938444698014	0.060215364042683	0.184954146498865	0.236399116835824	0.17441140696061	0.306144351373499	Philippines	21493672
PHL	2017	Women	Western Pacific	63141	0.312100243789968	0.248517898341438	0.379570033213364	0.577592707835135	0.46638492787938	0.685232763196883	0.410495317680707	0.295422008143241	0.527585696445115	0.193934013525437	0.109324589437895	0.306039846179242	0.188662789234656	0.130302613543741	0.257514441950848	Philippines	21503099
PLW	2014	Men	Western Pacific	25	0.444223865606084	0.372759109023874	0.51709548729628	0.42479367696243	0.323307904951088	0.526353591580521	0.245733886856512	0.169297001985522	0.335179269357778	0.0712973834387488	0.0369591649423785	0.11841871728752	0.229834281598349	0.172335918618976	0.294342163613506	Palau	5450
PLW	2014	Women	Western Pacific	25	0.433114387468387	0.369881339875815	0.496091389503887	0.582882924472538	0.473452237238438	0.687842557930671	0.438172573523149	0.331170245284588	0.548143516810574	0.156759403418908	0.0915771518688987	0.243537969146837	0.194041671134496	0.137054144204144	0.260153873006981	Palau	4683
PNG	2019	Men	Western Pacific	580	0.230002694112891	0.121828849857481	0.373530134561685	0.259433482763283	0.10913424096638	0.44901291078409	0.158255160839771	0.0465948946458462	0.326777536781417	0.0830942157661853	0.0113068667538502	0.242092174189373	0.172119668246299	0.0760234795917526	0.307744333585658	Papua New Guinea	1757711
PNG	2019	Women	Western Pacific	580	0.275222404529966	0.152854070074365	0.425122405250516	0.354183244744965	0.165062938435134	0.587778302590861	0.194168265788024	0.0555743425912298	0.401780722147444	0.112690666105935	0.0154472358038815	0.318294095917966	0.266410904412627	0.120203080990323	0.45625982901513	Papua New Guinea	1672933
POL	2017	Men	Europe	90284	0.571135132005224	0.50570800878333	0.635819315059978	0.651500412551938	0.56925868710612	0.730348688108876	0.559664376414558	0.469231412533573	0.647944995561462	0.264132174443767	0.178608476676925	0.358214385081535	0.119092255806087	0.0833889854697631	0.160254351621593	Poland	11624749
POL	2017	Women	Europe	90284	0.492035227705121	0.437484840175041	0.547294281405073	0.771607659959002	0.700119327064695	0.832379344945625	0.71097886511526	0.628738145443445	0.785882300404592	0.362920823374647	0.253923706502255	0.479566002332978	0.0644365401276342	0.041313637411597	0.0937059455688634	Poland	12527237
PRK	2017	Men	South-East Asia	93667	0.282229402050322	0.182871986046306	0.394557587893808	0.485921826869054	0.251363270321065	0.725201205084277	0.377019670140462	0.146867107926369	0.647019235820215	0.189868383632638	0.0423512864906629	0.43732642510603	0.184920024220443	0.083813558074998	0.316441510780083	North Korea	7063065
PRK	2017	Women	South-East Asia	93667	0.275605077201065	0.175668271463373	0.384195228506026	0.576627788195962	0.32740647893368	0.797291665103756	0.480655274890769	0.204858995281669	0.762945617468181	0.244603718963644	0.0519380304582244	0.528020652973124	0.148030806349479	0.0512854428186935	0.291800304876454	North Korea	7330538
PRT	2018	Men	Europe	54478	0.440253843288937	0.352788399529254	0.531863227764496	0.675364632799163	0.544960506871438	0.78782729079544	0.613036550440417	0.472373070560314	0.741094774645008	0.395688414715744	0.238360068056387	0.575449449810741	0.0718982947346397	0.0393000815129599	0.116430270634811	Portugal	3232847
PRT	2018	Women	Europe	54478	0.373015231749882	0.297903428177615	0.45373992130485	0.782654626148828	0.669291938869226	0.877757013966834	0.746873593705493	0.610560228973777	0.857542860538972	0.523846767696586	0.340550632831434	0.701819272974205	0.0437366375723951	0.0188886802780847	0.0813347833834716	Portugal	3619042
PRY	2018	Men	Americas	9421	0.598103382070497	0.469318913728404	0.720090500939986	0.418154794793499	0.271876696646828	0.577164760272992	0.262017589971702	0.146662664217249	0.404967179067569	0.0754473675732273	0.0197682073945341	0.172624860286858	0.231458783600906	0.136271587469832	0.343509072071311	Paraguay	1445219
PRY	2018	Women	Americas	9421	0.491403192821442	0.37410049493228	0.614415684250308	0.671607471463329	0.503556180428741	0.817871758198617	0.479591684063719	0.304412657056624	0.661113697041897	0.172634861132809	0.0550960172780997	0.35059468162924	0.172778738694272	0.086960592637759	0.285990532881424	Paraguay	1433290
QAT	2018	Men	Eastern Mediterranean	6913	0.323149484915912	0.228596291335017	0.427996518992642	0.427788090056328	0.294198007633695	0.570195288517545	0.35138423164779	0.218366860384383	0.499228393760293	0.161581909591763	0.0640888241499952	0.301937838174502	0.158039099029029	0.0896002777667383	0.246699514019249	Qatar	1191956
QAT	2018	Women	Eastern Mediterranean	6913	0.250588621983129	0.174356836533712	0.341957021084233	0.557608146114147	0.413271428545068	0.698074854344273	0.472274995127555	0.327558491705854	0.625888822704145	0.261592632759751	0.120179175471674	0.447159170037162	0.0919891257745658	0.0447585238267189	0.158028886127197	Qatar	337887
ROU	2017	Men	Europe	58583	0.557019640071366	0.477645648052697	0.636537183295129	0.621498285341282	0.510625170267346	0.727316139428295	0.532320892343389	0.413670088505191	0.64424174582231	0.212306670380477	0.123445369476619	0.321595107775019	0.1286682104708	0.0851747955683969	0.181250287384444	Romania	5940958
ROU	2017	Women	Europe	58583	0.515342590481348	0.443936860857406	0.584851966041135	0.755579116040161	0.652311560497511	0.843403013261979	0.669182576082518	0.548585323601135	0.779994115012201	0.325302944092543	0.200835553134557	0.466929070912919	0.0952308160155345	0.057510359634842	0.143791037917504	Romania	6367663
RUS	2018	Men	Europe	646993	0.488693359566586	0.407046130697234	0.570005878319031	0.669446104302766	0.572686478936834	0.759104335421966	0.428265009254313	0.320366569769315	0.538521634132288	0.135230582720209	0.0705972596515087	0.223389961601216	0.173252392829983	0.118891806650745	0.237202950312305	Russian Federation	40775809
RUS	2018	Women	Europe	646993	0.478912033916498	0.40944894338849	0.550772698254868	0.824144369572122	0.749788182689846	0.887246451814547	0.594865709456506	0.469216078428718	0.708514156356444	0.202865500335608	0.110353093859005	0.31776868659377	0.113818661122044	0.0701733948587304	0.167269330059402	Russian Federation	49582955
RWA	2019	Men	Africa	1492	0.255787171792897	0.159300337716228	0.375425318221597	0.153052589464979	0.0667672281088045	0.270949498087542	0.0798232319793188	0.0259804517364721	0.167233997129335	0.0508366264856574	0.0103290934084152	0.137565924778144	0.234463508828018	0.137442453006953	0.349728745892123	Rwanda	1942367
RWA	2019	Women	Africa	1492	0.272132725070296	0.171256715273554	0.385028117423765	0.273349363789953	0.130683014627113	0.446757438991755	0.10365928745251	0.0319311973995211	0.22148779803275	0.0547733625175906	0.0100999180446213	0.154493024860781	0.251027535145284	0.141455323858921	0.385597986795749	Rwanda	2225522
SAU	2018	Men	Eastern Mediterranean	88023	0.307706620081534	0.22357856297833	0.400084760245535	0.401661403525532	0.254669314051181	0.558605599553613	0.308077707341374	0.174200482539899	0.463919658439271	0.160080836496934	0.070080197073039	0.283230385884987	0.195942347805641	0.113753471294704	0.29931503260931	Saudi Arabia	11045939
SAU	2018	Women	Eastern Mediterranean	88023	0.236989220808667	0.166727695126866	0.319359599141904	0.5403851812577	0.378321955252151	0.700401205558304	0.442720907811226	0.277591500476993	0.62110209387933	0.219712454752641	0.100767515339813	0.379970792112063	0.132491020389947	0.0649826158441465	0.227956547997512	Saudi Arabia	6938293
SDN	2017	Men	Eastern Mediterranean	10683	0.363738658040335	0.277457984962184	0.456561382152033	0.213349773597902	0.128841823838641	0.317976022140142	0.130884043794885	0.0696317110798965	0.214077194251908	0.047460543976026	0.0180266381434262	0.0943281563175473	0.26639716370769	0.186187391380786	0.351351721396453	Sudan	5985695
SDN	2017	Women	Eastern Mediterranean	10683	0.410335414317245	0.323020310343822	0.498145093461835	0.357340475029969	0.23518793592154	0.489253884948858	0.244892038847898	0.145799081804797	0.365285393178024	0.0760798392225477	0.0301795896461617	0.14812635097938	0.268035590878735	0.183893550268177	0.366665794154756	Sudan	6070204
SEN	2019	Men	Africa	1435	0.331490085604806	0.211257012480017	0.468996965282137	0.269318266196803	0.129071149516147	0.441516305791329	0.134849353245028	0.0475275202758892	0.274022646549731	0.0648175803832611	0.0128747919349179	0.169259531766807	0.268136107261306	0.159390887668319	0.394896516559982	Senegal	2231386
SEN	2019	Women	Africa	1435	0.390237382041631	0.263942637865666	0.524028520822281	0.426383078641862	0.236293503442073	0.630646530427935	0.241933714003246	0.0890409078756237	0.446121552457978	0.107561226504862	0.0227368702808524	0.270404840490294	0.314774097104683	0.170082464003327	0.480985804308371	Senegal	2406392
SGP	2016	Men	Western Pacific	12967	0.375116933852334	0.324490655176347	0.426405076990004	0.631259963105113	0.555879786207233	0.704700245479931	0.574314085283076	0.498812588652421	0.649549319189826	0.33036323794216	0.249624179841849	0.418428108615041	0.0995702997556282	0.0724599367472769	0.131147829602812	Singapore	1898845
SGP	2016	Women	Western Pacific	12967	0.306788261469982	0.266072441730362	0.348628411672722	0.66537029037423	0.589702730552294	0.736848877354192	0.621807126019459	0.540643741631561	0.699144542861238	0.363398311752204	0.273989838247686	0.45871964474868	0.0922800217677061	0.0656304252881923	0.124574338871359	Singapore	1664785
SLB	2016	Men	Western Pacific	120	0.212136281346872	0.152532929786531	0.281047506151543	0.217518227556689	0.133655029539657	0.314751509063582	0.098494297058494	0.0454622233538063	0.169494672374659	0.0449512608575068	0.0149317349592953	0.0956018544591246	0.246429798129478	0.168047535069852	0.333573014878134	Solomon Islands	102928
SLB	2016	Women	Western Pacific	120	0.277739115940918	0.212797407994593	0.34754238473336	0.369430201908022	0.253438486784446	0.49730781157655	0.15362842230263	0.0792072304007295	0.250092728678081	0.0601756084879255	0.0217451852944095	0.122440124130603	0.323252837551775	0.225191969692767	0.430058212307162	Solomon Islands	101046
SLE	2018	Men	Africa	566	0.342777222494039	0.227275821570122	0.468564410947972	0.257914693935331	0.134497768217324	0.411620252853337	0.128017244797121	0.0490051279529306	0.245505716935835	0.0510169682292534	0.00986847493479865	0.133066812926716	0.304402040365514	0.196832083228919	0.425214529419594	Sierra Leone	1178706
SLE	2018	Women	Africa	566	0.399679039818998	0.280521895875324	0.529277529930031	0.40989730995649	0.2378126961419	0.591287910844526	0.217940883843105	0.0954666464742262	0.380287207760553	0.0944817674459362	0.021084663835412	0.230285468559514	0.320846488300228	0.191044835175481	0.467493514857877	Sierra Leone	1182441
SLV	2018	Men	Americas	18427	0.313049608589752	0.229557055727179	0.408212549357196	0.605127546859903	0.468506712722137	0.733268051276389	0.500802786031622	0.353035419394489	0.648062113977107	0.259977056737831	0.131082960503032	0.41724741139155	0.144987684410134	0.0871969878752593	0.217156793298552	El Salvador	1131627
SLV	2018	Women	Americas	18427	0.339585123627056	0.253921006305151	0.430963442571961	0.814893613833349	0.707115339128671	0.899819701274262	0.710800699868738	0.570698815585722	0.832382978214918	0.47572545886166	0.295003579493907	0.660168056046116	0.0747440664078701	0.0369987422944566	0.128103065945797	El Salvador	1489017
SOM	2014	Men	Eastern Mediterranean	309	0.333979181661001	0.226117869673837	0.45447756148395	0.277763007384292	0.145914257084642	0.440804593645752	0.16954440029416	0.0731505908248108	0.305063367179526	0.0519563183076115	0.0133007858088144	0.124096244655807	0.275475633480525	0.182384958651499	0.381976564240122	Somalia	2135916
SOM	2014	Women	Eastern Mediterranean	309	0.364097328106277	0.268803878353043	0.467990314846665	0.37357796259821	0.218610706631931	0.550543993033659	0.236642679160332	0.108934543961756	0.401517698920471	0.0653564903957407	0.0165105440596847	0.14915064891292	0.317394410439276	0.201683519435757	0.452141131948195	Somalia	2233729
SRB	2016	Men	Europe	27563	0.541064511407034	0.455224037558056	0.624117309197574	0.598257966127986	0.484498553679497	0.702881580614416	0.508736694426178	0.386015317698395	0.631885395570537	0.177832626335396	0.0897779443154585	0.28956221898395	0.133482209748561	0.0867109590217081	0.190693196491938	Serbia	2611341
SRB	2016	Women	Europe	27563	0.511304967019095	0.438892879246982	0.583412387274242	0.765289765563985	0.667301382452884	0.846406582186784	0.705959065298898	0.584895154114218	0.810112637063549	0.281984787898113	0.155412065239233	0.436568130160994	0.0780612058073807	0.0440654156769394	0.12375645545547	Serbia	2760624
STP	2015	Men	Africa	63	0.395986629436712	0.324825488387339	0.471418218656049	0.286669003388611	0.20047799614539	0.385386082798452	0.146201587064453	0.0871447320279942	0.21839534247577	0.0478610318881741	0.021595058180486	0.0870745735894421	0.310473982770761	0.240648005672852	0.387398433941413	Sao Tome and Principe	30801
STP	2015	Women	Africa	63	0.436828347193154	0.369635512353528	0.506350911365973	0.525482345804055	0.411325720425981	0.636211724902803	0.30867006334975	0.21039935109731	0.420185251785425	0.098402310442665	0.0498005471079708	0.163190222664118	0.325189863513805	0.24670082324229	0.407077016620429	Sao Tome and Principe	31088
SUR	2018	Men	Americas	472	0.414179325543502	0.296717572437154	0.539590168635474	0.530718020334811	0.37226215331254	0.686712184928345	0.398840107646585	0.230045974874962	0.575959979765751	0.169940548486256	0.0574452459489159	0.323285954385375	0.194086630117665	0.109332174901664	0.302681813615371	Suriname	137105
SUR	2018	Women	Americas	472	0.435787907484664	0.32318252130735	0.554775972041354	0.726409255565511	0.564548348126361	0.858582226430639	0.573523467844024	0.374637734943881	0.758135815871986	0.239135361238411	0.0881364867149011	0.436716058024302	0.131553195976949	0.0622419363823675	0.226820648082977	Suriname	144772
SVK	2018	Men	Europe	19178	0.501100878636918	0.392834378833139	0.607841781776533	0.683205026592611	0.532260283148451	0.814388415433393	0.594136011749444	0.425241584576944	0.746755198732216	0.296536469939443	0.139606387897702	0.492366741910587	0.115318512588846	0.0604390878926622	0.191332780591129	Slovakia	1672651
SVK	2018	Women	Europe	19178	0.44522097232709	0.342796088327484	0.548575289250543	0.801502839964174	0.659458040507077	0.905086183314833	0.726759825381873	0.559074660259998	0.861235543874059	0.404973283644771	0.202834172962476	0.627663280535844	0.0544712809696011	0.0205685650948228	0.10838503656024	Slovakia	1779076
SVN	2018	Men	Europe	6591	0.541795089596588	0.383005875625033	0.695028601510294	0.592690279999253	0.354194581928624	0.807663968378603	0.47911354142571	0.233774752030895	0.732729287362394	0.185119386566855	0.0419748910039244	0.421011348913936	0.138629841311911	0.0612510485415269	0.248419120816828	Slovenia	672651
SVN	2018	Women	Europe	6591	0.488194661237507	0.350611421357402	0.623406657384222	0.741752918178764	0.519468574986966	0.901836579089427	0.640796924916844	0.353901247631796	0.866262481759765	0.283248619070328	0.0730510431103969	0.575581573488773	0.0917105340379135	0.0284880938004195	0.197570534565604	Slovenia	667111
SWE	2017	Men	Europe	42898	0.435378521860326	0.365621815589442	0.50582469272888	0.555767038403631	0.453166046502083	0.652542351644499	0.438180762979364	0.338492829853379	0.542699482612896	0.206871564875695	0.120293294540766	0.310526881999555	0.150254151476719	0.102367898394025	0.207447919836864	Sweden	2957850
SWE	2017	Women	Europe	42898	0.337862734125708	0.281494734613837	0.397170825686712	0.597712904995584	0.497794803705761	0.692572761242533	0.452064122698472	0.346207439146605	0.559612869535304	0.193738241663143	0.110106335928029	0.300355708178123	0.142696204633127	0.0961319018928701	0.201310545601566	Sweden	2929908
SWZ	2016	Men	Africa	107	0.349359679895017	0.264023124575828	0.437853045477044	0.313163075481565	0.21225122573591	0.430311311198763	0.212623177771035	0.12719564099387	0.317937025922068	0.0677439041225762	0.0261817406590419	0.132679177116315	0.291487893450353	0.206400339222589	0.380436587358696	Swaziland	165071
SWZ	2016	Women	Africa	107	0.425261033335648	0.34528715850801	0.508063162005174	0.528365312362814	0.397392195554759	0.654087280988854	0.349727547855334	0.229251823435345	0.481024262984624	0.123806024354266	0.0535236530457306	0.224828341801043	0.249666237269032	0.169379259208088	0.34581738617465	Swaziland	193141
SYC	2018	Men	Africa	240	0.455720854823062	0.350602524273684	0.563616977001079	0.569332403040946	0.428551120560566	0.699261751645547	0.44876108826478	0.302336699650579	0.600859304002539	0.168707353338885	0.0701180763886437	0.302404342457044	0.211152852468831	0.130811139543308	0.30570305485798	Seychelles	29591
SYC	2018	Women	Africa	240	0.439249831810187	0.346991339325763	0.536227448272076	0.737518974111194	0.615361968651272	0.838866523857702	0.640170847926333	0.483717705080713	0.783942802209828	0.345572434833793	0.17434028178422	0.545906499874128	0.124703475092736	0.0647517791907448	0.207100693690976	Seychelles	25893
SYR	2016	Men	Eastern Mediterranean	22485	0.378141689110203	0.267924528187113	0.49649308740275	0.416023628280516	0.221320881707224	0.631116785918504	0.327321138312526	0.137162267831088	0.560195945925213	0.137067640572844	0.0328094073910602	0.316850540364729	0.180615785662238	0.0948743168648771	0.290809443912343	Syrian Arab Republic	3181953
SYR	2016	Women	Eastern Mediterranean	22485	0.359629556490005	0.263291058154291	0.468504708182685	0.571035929982868	0.34930726420827	0.77201241857538	0.473506170160572	0.23540439159021	0.722190120053669	0.220321070051077	0.0600096270487989	0.471240890926133	0.136101259660211	0.0560640455640729	0.254081825388109	Syrian Arab Republic	3330300
TCD	2019	Men	Africa	865	0.309989025764211	0.183197406718113	0.457943261687303	0.300921259897132	0.137524669595628	0.497179563759357	0.177995317158062	0.0622269602642558	0.3554665095875	0.0843407812446107	0.0144267293801723	0.226523193649858	0.26458270043696	0.145363276495993	0.409295040317065	Chad	1887442
TCD	2019	Women	Africa	865	0.366514082718167	0.231969885121489	0.520852366623577	0.445118545331476	0.235490785058539	0.681881339569513	0.266741280034155	0.0953304733114595	0.503255230130334	0.126735700686637	0.0209504016854635	0.323419607486058	0.287289591498861	0.145299537216848	0.457746386158259	Chad	1921465
TGO	2019	Men	Africa	627	0.307669899771008	0.194442227682754	0.437953791919277	0.264279998782943	0.13621228053603	0.429869650098488	0.116856103679676	0.0385906679646114	0.237943711158755	0.0475828934601006	0.00753499072184837	0.138539771597753	0.243905560369784	0.138666784269692	0.370797573071369	Togo	1188662
TGO	2019	Women	Africa	627	0.336781177829174	0.220010048711896	0.471229325502809	0.508959413504495	0.316408814752754	0.707679936727199	0.246656472309697	0.106494751632911	0.432103285058354	0.124523889600653	0.0282708637458419	0.296554933839722	0.289068540981749	0.159740277883236	0.441495665319834	Togo	1413001
THA	2019	Men	South-East Asia	63974	0.312774968193101	0.199576884519614	0.438420333782433	0.488518909892708	0.33325643363433	0.643837204053779	0.386007248269936	0.219087976109147	0.563615247493366	0.228662139111273	0.0788113822115612	0.43216669512849	0.198289989171723	0.111022548917274	0.31518710196323	Thailand	20948002
THA	2019	Women	South-East Asia	63974	0.329056952142365	0.21727647733782	0.453518498107946	0.607535361220269	0.44664082591812	0.760239111827449	0.53159134648017	0.329746716274091	0.724969817238271	0.311075068102324	0.11328099763099	0.558001959675985	0.139029386138823	0.0631683514514508	0.248198983152449	Thailand	22590236
TJK	2014	Men	Europe	14219	0.448110889580006	0.361814153706567	0.53774146147329	0.345390235148867	0.234486268828879	0.465552027974062	0.194665658934921	0.111152531192991	0.301960424663881	0.04446074758742	0.0158139029531762	0.0904065627512897	0.25303482129442	0.181386280192442	0.334646898649366	Tajikistan	1449446
TJK	2014	Women	Europe	14219	0.388372739616181	0.32659091218802	0.450427220467666	0.536720991000339	0.421658508193175	0.647894126562266	0.415118902659311	0.302391247970746	0.53153588344568	0.102381866466839	0.0519033571411182	0.169462478302268	0.187037597198455	0.132356589410805	0.250706496874557	Tajikistan	1469704
TKM	2014	Men	Europe	12161	0.329320477942096	0.271687638897659	0.393981275747628	0.470228963580565	0.372073017696865	0.567116919710982	0.328156490557427	0.237548406253232	0.429988533556269	0.0816796921795022	0.0439827764466225	0.132975971862105	0.185710127524429	0.13589914387303	0.244407084411203	Turkmenistan	993734
TKM	2014	Women	Europe	12161	0.376772928678593	0.319507368469811	0.435587280555578	0.632564180882112	0.533158512129955	0.723353546843732	0.515416797984178	0.409488552459452	0.62196236013398	0.135013983473774	0.0755506236945887	0.211465271159178	0.158760583176188	0.109426242051076	0.214671292180399	Turkmenistan	1022497
TLS	2019	Men	South-East Asia	994	0.326512455878745	0.221136636526482	0.441873149531102	0.346576633114687	0.206670249445188	0.50176377942004	0.217503905816456	0.104721268041841	0.357798463407125	0.117437503383479	0.0352687356455963	0.247435765236536	0.268047727385003	0.170541056356191	0.38550377344289	Timor-Leste	213341
TLS	2019	Women	South-East Asia	994	0.358030420787003	0.247031829819571	0.480617520274654	0.382095809260926	0.223325042959958	0.562172328120723	0.25160334303477	0.11934597319758	0.416410987289326	0.10281522211337	0.0276646879578399	0.22771844726135	0.244298137759549	0.140713440745191	0.37008022203396	Timor-Leste	211814
TON	2013	Men	Western Pacific	55	0.361320809746973	0.301367460342107	0.422175596558201	0.267756697641689	0.191799861331065	0.351136312493786	0.197221505950606	0.134795923631207	0.269234012813272	0.0590329433879605	0.0302450595923231	0.0990504770122778	0.238137641516444	0.18358426130466	0.29890332482095	Tonga	18491
TON	2013	Women	Western Pacific	55	0.389672719960626	0.335179205446953	0.444327289691054	0.376458583002396	0.287027312959955	0.470494256069938	0.290210928058284	0.207624770130608	0.375592407664348	0.0993157293928425	0.0554699228836276	0.158973821859853	0.211529381429726	0.153614237307395	0.275101772341315	Tonga	19495
TTO	2019	Men	Americas	6244	0.440466923063305	0.315576878155264	0.574142454968751	0.531305290654963	0.361872465393706	0.694603095414281	0.404156594299016	0.236701009719526	0.581219356811256	0.176791047857144	0.0542306938588776	0.364431564795997	0.211141885514472	0.114221041474911	0.332194380573979	Trinidad and Tobago	404536
TTO	2019	Women	Americas	6244	0.436061210108095	0.310780307439177	0.565401423997873	0.689008522451283	0.506522489341256	0.834799719838077	0.552439622116471	0.337695672064462	0.743085754226421	0.249463774179458	0.0759772085204026	0.489135346640578	0.155388569024322	0.0713407434555332	0.274364070606247	Trinidad and Tobago	402515
TUN	2017	Men	Eastern Mediterranean	14892	0.335170898454751	0.252024977268224	0.426093171608036	0.344403419436694	0.23838180552748	0.463510613772661	0.280737500336416	0.178949229165495	0.397099166676655	0.0952974498353643	0.0377980983768035	0.181847461304227	0.194042018934813	0.126599595425892	0.278961663443724	Tunisia	2930076
TUN	2017	Women	Eastern Mediterranean	14892	0.349241692936794	0.27245016801573	0.43295130478006	0.525083126438684	0.404911410586913	0.643614148596918	0.42572494000993	0.289306954856413	0.566516111369735	0.173403992520788	0.0743027759027691	0.315441161422782	0.150896640928048	0.0886102335739346	0.231411020999976	Tunisia	3037245
TUR	2018	Men	Europe	148751	0.299471430242545	0.239973408962752	0.364852717412964	0.520489093699588	0.41725527756657	0.616894535771995	0.494233915440644	0.393839534759585	0.591581897807277	0.276442231809552	0.176901944038604	0.390946296834685	0.130537319722909	0.0897726538296258	0.18196028867283	Turkey	21403049
TUR	2018	Women	Europe	148751	0.355771439882317	0.293920514166306	0.420667623924289	0.69954126749165	0.593896151409327	0.790709152040458	0.644125456107919	0.537449468185906	0.739466049248705	0.355190690514195	0.232604483624727	0.489051693460855	0.0852807610886884	0.053738054281806	0.126719919011223	Turkey	21447918
TUV	2014	Men	Western Pacific	10	0.464783992161305	0.372686450027255	0.561008089984786	0.26636391428769	0.162198657939234	0.386631066509569	0.177168489338091	0.0951417987942602	0.280796937629622	0.0530901247824078	0.0192712072342652	0.107941643385259	0.212143079688184	0.144833403692606	0.292084062216809	Tuvalu	2314
TUV	2014	Women	Western Pacific	10	0.483185672019765	0.398419745181619	0.568366555177871	0.352387948420472	0.225511330810904	0.487909185326198	0.221600562280268	0.119957506664219	0.345971273157536	0.0622411234375632	0.0232085527673532	0.123616274494458	0.329912950085945	0.236136695135565	0.436506496195323	Tuvalu	2350
TZA	2014	Men	Africa	3015	0.292348215422897	0.235324993352971	0.355533563617961	0.187966910933874	0.130457399552459	0.254516678467368	0.0851808609498359	0.0509623465414778	0.128699786564233	0.0276332218743444	0.0125071088536854	0.0507957930638392	0.308210512824192	0.24405051970067	0.376905767015409	Tanzania	6728870
TZA	2014	Women	Africa	3015	0.339128243118134	0.281645017057121	0.399669583740805	0.33318385676001	0.246812861955696	0.423385435410817	0.127789338453848	0.0771594408859413	0.188059493842313	0.0454130540398375	0.0216355773305774	0.0799382459341412	0.351997822492927	0.276727156656031	0.431057353991139	Tanzania	7191229
UGA	2017	Men	Africa	6918	0.283866274501459	0.204792314185807	0.373604931725835	0.19812534860304	0.118101554936338	0.296128761718322	0.0971854358284313	0.0453792080134932	0.168827671063634	0.0448617545739429	0.0142245098474078	0.0991877099839009	0.264361796447446	0.183822473765342	0.355194663103553	Uganda	4375324
UGA	2017	Women	Africa	6918	0.304579438758873	0.225289304762475	0.392084030652852	0.375794016062532	0.251712138741666	0.513108113327067	0.196875608351873	0.104406625846782	0.31642690221583	0.071418329545973	0.02547913255046	0.146526135600367	0.272771512809794	0.180795530956415	0.379047298045605	Uganda	4969561
UKR	2014	Men	Europe	134986	0.497598761220765	0.424472938372415	0.569717803241863	0.480114004087845	0.37043927665753	0.589979982747659	0.325564697652767	0.22712170966582	0.435108668069279	0.0753752757888374	0.0367067105704065	0.131719617095202	0.204389746437978	0.148063456944486	0.266890350174369	Ukraine	12570043
UKR	2014	Women	Europe	134986	0.515052266784319	0.452373509652704	0.580217763608793	0.741075935017056	0.642849630494396	0.827306777963728	0.643706765017438	0.522848227398507	0.753624212490534	0.160197930632312	0.0842275267198881	0.257736167249919	0.124017099096936	0.0782653910836357	0.18038340945466	Ukraine	15683514
URY	2017	Men	Americas	16976	0.482393377234287	0.391246757806493	0.573624775931546	0.613855629189251	0.494454120979629	0.726593122708306	0.479124113104105	0.357265171680901	0.601001561199236	0.23809003913291	0.127223462747054	0.368574257873824	0.171019566362069	0.107869949768373	0.247979384989467	Uruguay	855959
URY	2017	Women	Americas	16976	0.445903573531508	0.366180733431464	0.526863032585531	0.751462265642018	0.637769584800612	0.843540092258615	0.665759651896138	0.536818919010575	0.774825960466253	0.339393146211259	0.195261011441829	0.506719801936128	0.0986922479490759	0.0543277160508331	0.15914828005927	Uruguay	963671
USA	2018	Men	Americas	851641	0.382634755630419	0.325875064240134	0.437018336199186	0.80520534962944	0.741054597904147	0.860330777741563	0.701444959662427	0.620867785320035	0.773048185060135	0.480801343305076	0.377819292429737	0.58399602124706	0.0653233823633517	0.0448704475646979	0.0906718361834557	United States of America	91036793
USA	2018	Women	Americas	851641	0.352879751268818	0.302977791071911	0.405590182547224	0.840618574146415	0.780841503087672	0.888490516037943	0.756780440408118	0.678773323810023	0.824808379092398	0.517651814305195	0.406066571893022	0.628785560883179	0.0569374487311364	0.0364548353962185	0.0832610724115133	United States of America	96023664
UZB	2014	Men	Europe	72237	0.390365301175024	0.327679146103158	0.454555828895818	0.410337351294341	0.32438990782638	0.501322726993149	0.295468832166735	0.214594396284749	0.380946925176017	0.0947877826216399	0.054336520488787	0.148215939568627	0.189115521823422	0.142500128501079	0.240703321852399	Uzbekistan	5949212
UZB	2014	Women	Europe	72237	0.392907649033398	0.33674527529295	0.452022332012263	0.641509014406068	0.544443207487697	0.729867643104441	0.547853593227458	0.440493824802808	0.651886670859816	0.233580359730231	0.15355031697652	0.325498266817891	0.161000669356677	0.114061388407267	0.21588112737593	Uzbekistan	6391737
VCT	2012	Men	Americas	102	0.377181552792865	0.29842017564277	0.458229395866095	0.448860559625138	0.325548530099703	0.576653283512946	0.298574700509136	0.191097918555122	0.418224633637145	0.12099811110677	0.0592022291944408	0.205668461511655	0.214926886149667	0.150725721894438	0.287354632111619	Saint Vincent and the Grenadines	27756
VCT	2012	Women	Americas	102	0.411638384471348	0.340053556817503	0.48700845078692	0.717894257675093	0.59222411626103	0.827494693126235	0.570862594840602	0.42663502537879	0.706590324837951	0.243638486872135	0.135192585786368	0.380540335222631	0.140845553875576	0.0870806146916256	0.211276521384453	Saint Vincent and the Grenadines	26235
VEN	2017	Men	Americas	50866	0.390227494153291	0.310760065175978	0.475590326411478	0.62086072902604	0.504426293873561	0.734082861423	0.510452813611619	0.395596605603911	0.630215620464105	0.229448035832273	0.133248680514265	0.351594576412383	0.121047250195762	0.0759478382833786	0.178274728370539	Venezuela	6702906
VEN	2017	Women	Americas	50866	0.386105398854392	0.315618501898511	0.46158053188991	0.781661969642214	0.684948185747041	0.866467449145866	0.698663461844056	0.581941479968091	0.803719644557797	0.373806416109392	0.2375966418903	0.52077064012724	0.0868609123853633	0.0501939977591501	0.134527938597331	Venezuela	7065348
VNM	2016	Men	Western Pacific	77539	0.30569597707793	0.245152079201175	0.369423261251548	0.366070500315539	0.284445712955658	0.460334326233795	0.213562335540544	0.146658032921332	0.289419972318285	0.0785354703492365	0.0401454566169229	0.132152625119039	0.268718079071143	0.207425981621105	0.336566262559254	Viet Nam	22772979
VNM	2016	Women	Western Pacific	77539	0.249692028876137	0.200218991772232	0.306425647954011	0.49447578507468	0.391862743906285	0.604448081715285	0.3184587933672	0.221453478748684	0.42039445615904	0.125496579982902	0.0651103217529432	0.205299923325639	0.196141606499443	0.138240071043447	0.262852543794499	Viet Nam	24364169
VUT	2016	Men	Western Pacific	46	0.34633645975627	0.25362002551433	0.454122437819773	0.208023035274645	0.10950770138882	0.330643257288495	0.094371953147559	0.0385304443330014	0.175447798901637	0.0299982126667247	0.00679484797270983	0.0758814938237202	0.261489284443053	0.170900349650927	0.367755772844204	Vanuatu	48410
VUT	2016	Women	Western Pacific	46	0.369805633701855	0.273357264365736	0.470648537295211	0.310809372264689	0.179261832722007	0.471303061799361	0.140206410697955	0.0606184572428626	0.257121983206343	0.0482669804158928	0.0113810655669576	0.120268841276142	0.316495347603268	0.202365526090974	0.449575371809251	Vanuatu	46661
WSM	2016	Men	Western Pacific	67	0.363887313929927	0.285258030665888	0.447519413011268	0.272683558310744	0.179991845621849	0.377084868661093	0.188463041100818	0.108351750133719	0.293084677549534	0.0910132113661259	0.0379954747651065	0.170881298975603	0.210647452815035	0.141310298895333	0.289537664002285	Samoa	38016
WSM	2016	Women	Western Pacific	67	0.35548172135919	0.277905541089435	0.437407082286857	0.390811600972458	0.274442659292954	0.511996593823277	0.206966908087087	0.117708138364597	0.321022603455066	0.0950103323277582	0.0386539083226072	0.178420059038678	0.304378479889097	0.209603374007634	0.408563431052574	Samoa	35854
YEM	2014	Men	Eastern Mediterranean	13560	0.23951216231684	0.168019101526972	0.32152008504656	0.336716486392835	0.217047148641846	0.470468617514363	0.277538332759787	0.165853002894375	0.409647927457067	0.09884594148337	0.0386620838166539	0.191887557426831	0.175211402549423	0.115038575236137	0.248632265555966	Yemen	4018019
YEM	2014	Women	Eastern Mediterranean	13560	0.264799288099372	0.191729372917475	0.348441036841111	0.448331534834322	0.306627778482573	0.594500218839086	0.364968594952752	0.223213723134372	0.522603774850677	0.170998817154142	0.0733222793523017	0.307582035992616	0.143048280827212	0.0821407590408401	0.221071880877512	Yemen	4011220
ZAF	2019	Men	Africa	46393	0.404630317173345	0.333367217212106	0.479209785731907	0.384838137600879	0.297254499623759	0.474320717417781	0.329000119380778	0.244660257363138	0.418400814491331	0.141807882205582	0.0821517923609684	0.213189914294845	0.24078488904673	0.180092502012316	0.307901925982442	South Africa	12154965
ZAF	2019	Women	Africa	46393	0.421448629171338	0.347040816800779	0.493906055052426	0.6149360711178	0.504167462508959	0.72061488580193	0.531187138244359	0.421415755737346	0.638881446267793	0.290238102286859	0.177769188012257	0.414876420329421	0.155503267328775	0.104268334075852	0.215132497221382	South Africa	13353985
ZMB	2016	Men	Africa	1514	0.276099352800041	0.208516372162743	0.348774214585312	0.263962015512478	0.177225016009791	0.363396364652963	0.120543410365555	0.0675848209147469	0.190268851807906	0.0393996733956126	0.0153789750087469	0.0773357394541196	0.274314529933316	0.202154901314817	0.353793406108417	Zambia	2241923
ZMB	2016	Women	Africa	1514	0.293475660123394	0.233614770798752	0.35817432294598	0.448820605751327	0.334746345337772	0.566803285838058	0.2348217549949	0.143739115025354	0.339704019970656	0.0813002828166482	0.0361450476132868	0.14774953730023	0.286086220534809	0.207181041549525	0.374262098859754	Zambia	2224894
ZWE	2018	Men	Africa	3026	0.32329479706544	0.187475113724103	0.480238668150939	0.3287602243527	0.130161417346175	0.564337844327665	0.226033613110171	0.0642210312691434	0.460579302404765	0.101813509959743	0.0153255849368747	0.275257616855494	0.257449496250319	0.134304805107117	0.412831602217845	Zimbabwe	2125081
ZWE	2018	Women	Africa	3026	0.417500967906967	0.272478746866581	0.581806955022133	0.501933204730913	0.255834275663159	0.747697757206053	0.37046633819776	0.126605074473217	0.659363836604323	0.171541447383489	0.0310806610034756	0.427686238784637	0.228044089212944	0.0949208613365784	0.413708575604101	Zimbabwe	2504330
